# Supplementary material for: Co-administration of MDR1 and BCRP or EGFR/PI3K inhibitors overcomes lenvatinib resistance in hepatocellular carcinoma
Source: Front Oncol. 2022 Sep 8;12:944537. doi: 10.3389/fonc.2022.944537 (PMC9496645; doi:10.3389/fonc.2022.944537)
Supplement: Supplementary file 1 [file DataSheet_1.zip › Supplementary Materials/Supplementary Table 1.xls]

#ID	gene_name	HUH7C1_FPKM	HUH7C1_count	HUH7C2_FPKM	HUH7C2_count	HUH7C3_FPKM	HUH7C3_count	HUH7D1_FPKM	HUH7D1_count	HUH7D2_FPKM	HUH7D2_count	HUH7D3_FPKM	HUH7D3_count	HUH7C1_HUH7C2_HUH7C3_vs_HUH7D1_HUH7D2_HUH7D3_DESeq2_FDR	HUH7C1_HUH7C2_HUH7C3_vs_HUH7D1_HUH7D2_HUH7D3_DESeq2_log2FC	HUH7C1_HUH7C2_HUH7C3_vs_HUH7D1_HUH7D2_HUH7D3_DESeq2_(FDR_0.01_FC_2)_regulated	COG_class	COG_class_annotation	GO_annotation	KEGG_annotation	KEGG_pathway_annotation	KOG_class	KOG_class_annotation	Pfam_annotation	Swiss_Prot_annotation	eggNOG_class	eggNOG_class_annotation	NR_annotation
ENSG00000000003	TSPAN6	22.19949	4140	23.706389	3851	23.482228	4166	23.433714	4004	26.432738	4906	26.03583	4626	0.156508988	0.134579557	normal	--	--	Cellular Component: integral component of membrane (GO:0016021);;	K17295|1.2e-65|hsa:7105|K17295 tetraspanin-6 | (RefSeq) TSPAN6, T245, TM4SF6, TSPAN-6; tetraspanin 6	--	[R]	General function prediction only	Tetraspanin family	Tetraspanin-6 OS=Homo sapiens OX=9606 GN=TSPAN6 PE=1 SV=1	S	Function unknown	tetraspanin-6 isoform d precursor [Homo sapiens]
ENSG00000000005	TNMD	0	0	0	0	0	0	0	0	0	0	0	0	--	--	--	--	--	Biological Process: cell morphogenesis (GO:0000902);; Biological Process: cell morphogenesis involved in differentiation (GO:0000904);; Biological Process: endothelial cell development (GO:0001885);; Biological Process: endothelial cell morphogenesis (GO:0001886);; Biological Process: regulation of endothelial cell proliferation (GO:0001936);; Biological Process: negative regulation of endothelia…	--	--	--	--	BRICHOS domain	Tenomodulin OS=Homo sapiens OX=9606 GN=TNMD PE=1 SV=1	S	Function unknown	tenomodulin [Homo sapiens]
ENSG00000000419	DPM1	53.377119	4455	60.319053	4409	65.208113	5089	42.470295	3194	47.262386	3841	48.656268	3853	0.000383013	-0.371670452	normal	[G]	Carbohydrate transport and metabolism	Molecular Function: dolichyl-phosphate beta-D-mannosyltransferase activity (GO:0004582);; Molecular Function: mannose binding (GO:0005537);; Cellular Component: endoplasmic reticulum (GO:0005783);; Biological Process: protein glycosylation (GO:0006486);; Biological Process: dolichol metabolic process (GO:0019348);; Biological Process: GDP-mannose metabolic process (GO:0019673);; Molecular Functio…	K00721|5.3e-141|ggo:101135435|K00721 dolichol-phosphate mannosyltransferase [EC:2.4.1.83] | (RefSeq) DPM1; dolichol-phosphate mannosyltransferase subunit 1	N-Glycan biosynthesis (ko00510)	[R]	General function prediction only	Glycosyl transferase family 2	Dolichol-phosphate mannosyltransferase subunit 1 OS=Homo sapiens OX=9606 GN=DPM1 PE=1 SV=1	M	Cell wall/membrane/envelope biogenesis	dolichol-phosphate mannosyltransferase subunit 1 isoform 2 [Homo sapiens]
ENSG00000000457	SCYL3	2.566993	1074	2.324467	911	2.620103	981	2.549512	1040	1.981642	839	2.300472	956	0.64810632	-0.069780339	normal	--	--	Molecular Function: protein kinase activity (GO:0004672);; Molecular Function: ATP binding (GO:0005524);;	K17542|0.0e+00|ggo:101149326|K17542 SCY1-like protein 3 | (RefSeq) SCYL3; protein-associating with the carboxyl-terminal domain of ezrin isoform X2	--	[R]	General function prediction only	Protein kinase domain	Protein-associating with the carboxyl-terminal domain of ezrin OS=Homo sapiens OX=9606 GN=SCYL3 PE=1 SV=3	T	Signal transduction mechanisms	protein-associating with the carboxyl-terminal domain of ezrin isoform 1 [Homo sapiens]
ENSG00000000460	C1orf112	7.953984	1907	7.391632	1665	7.886822	1792	4.106862	988	5.182511	1356	5.177695	1256	1.25E-07	-0.580160805	normal	--	--	--	--	--	--	--	Domain of unknown function (DUF4487)	Uncharacterized protein C1orf112 OS=Homo sapiens OX=9606 GN=C1orf112 PE=1 SV=1	S	Function unknown	uncharacterized protein C1orf112 isoform 1 [Homo sapiens]
ENSG00000000938	FGR	0	0	0	0	0	0	0	0	0	0	0	0	--	--	--	--		Molecular Function: non-membrane spanning protein tyrosine kinase activity (GO:0004715);; Molecular Function: ATP binding (GO:0005524);;	K08891|0.0e+00|hsa:2268|K08891 tyrosine-protein kinase Fgr [EC:2.7.10.2] | (RefSeq) FGR, SRC2, c-fgr, c-src2, p55-Fgr, p55c-fgr, p58-Fgr, p58c-fgr; FGR proto-oncogene, Src family tyrosine kinase	Chemokine signaling pathway (ko04062)	[T]	Signal transduction mechanisms	Protein tyrosine and serine/threonine kinase	Tyrosine-protein kinase Fgr OS=Homo sapiens OX=9606 GN=FGR PE=1 SV=2	T	Signal transduction mechanisms	tyrosine-protein kinase Fgr [Homo sapiens]
ENSG00000000971	CFH	3.163991	965	2.977151	799	3.716919	1035	0.307443	55	0.305993	59	0.151952	46	6.15E-119	-3.888054824	down	--	--	Molecular Function: opsonin binding (GO:0001846);; Molecular Function: complement binding (GO:0001848);; Molecular Function: complement component C3b binding (GO:0001851);; Biological Process: immune effector process (GO:0002252);; Biological Process: activation of immune response (GO:0002253);; Biological Process: immune system process (GO:0002376);; Biological Process: regulation of acute infla…	K04004|0.0e+00|hsa:3075|K04004 complement factor H | (RefSeq) CFH, AHUS1, AMBP1, ARMD4, ARMS1, CFHL3, FH, FHL1, HF, HF1, HF2, HUS; complement factor H	Complement and coagulation cascades (ko04610);; Staphylococcus aureus infection (ko05150)	--	--	Sushi repeat (SCR repeat)	Complement factor H OS=Homo sapiens OX=9606 GN=CFH PE=1 SV=4	W	Extracellular structures	complement factor H isoform a precursor [Homo sapiens]
ENSG00000001036	FUCA2	99.364878	18045	100.685437	15879	97.238422	16327	106.194495	17140	117.115007	20739	104.451252	17867	0.106190614	0.132655184	normal	[G]	Carbohydrate transport and metabolism	Molecular Function: alpha-L-fucosidase activity (GO:0004560);; Biological Process: fucose metabolic process (GO:0006004);;	K01206|4.5e-283|hsa:2519|K01206 alpha-L-fucosidase [EC:3.2.1.51] | (RefSeq) FUCA2, dJ20N2.5; alpha-L-fucosidase 2	Other glycan degradation (ko00511);; Lysosome (ko04142)	[G]	Carbohydrate transport and metabolism	Alpha-L-fucosidase	Plasma alpha-L-fucosidase OS=Homo sapiens OX=9606 GN=FUCA2 PE=1 SV=2	G	Carbohydrate transport and metabolism	plasma alpha-L-fucosidase precursor [Homo sapiens]
ENSG00000001084	GCLC	8.771181	2318	7.979446	2006	9.592975	2286	9.283254	2394	9.635114	2605	9.356873	2563	0.052948916	0.17789696	normal	--	--	Molecular Function: glutamate-cysteine ligase activity (GO:0004357);; Cellular Component: mitochondrion (GO:0005739);; Cellular Component: cytosol (GO:0005829);; Biological Process: glutathione biosynthetic process (GO:0006750);; Biological Process: response to oxidative stress (GO:0006979);; Biological Process: aging (GO:0007568);; Biological Process: response to nutrient (GO:0007584);; Biologic…	K11204|0.0e+00|hsa:2729|K11204 glutamate--cysteine ligase catalytic subunit [EC:6.3.2.2] | (RefSeq) GCLC, GCL, GCS, GLCL, GLCLC; glutamate-cysteine ligase catalytic subunit	Cysteine and methionine metabolism (ko00270);; Glutathione metabolism (ko00480);; Ferroptosis (ko04216)	[H]	Coenzyme transport and metabolism	Glutamate-cysteine ligase	Glutamate--cysteine ligase catalytic subunit OS=Homo sapiens OX=9606 GN=GCLC PE=1 SV=2	H	Coenzyme transport and metabolism	glutamate--cysteine ligase catalytic subunit isoform a [Homo sapiens]
ENSG00000001167	NFYA	22.802391	6182	23.425072	5578	23.017647	5795	22.900695	5549	23.185509	6143	24.570321	6239	0.875806294	0.01529015	normal	--	--	Molecular Function: DNA binding (GO:0003677);; Molecular Function: transcription factor activity, sequence-specific DNA binding (GO:0003700);; Cellular Component: CCAAT-binding factor complex (GO:0016602);;	K08064|2.1e-168|aml:100466779|K08064 nuclear transcription factor Y, alpha | (RefSeq) NFYA; nuclear transcription factor Y subunit alpha isoform X1	Antigen processing and presentation (ko04612);; Spinocerebellar ataxia (ko05017);; Tuberculosis (ko05152)	[K]	Transcription	CCAAT-binding transcription factor (CBF-B/NF-YA) subunit B	Nuclear transcription factor Y subunit alpha OS=Homo sapiens OX=9606 GN=NFYA PE=1 SV=2	K	Transcription	nuclear transcription factor Y subunit alpha isoform 1 [Homo sapiens]
ENSG00000001460	STPG1	1.473923	301	1.268882	228	1.592852	304	1.635759	295	1.280411	251	1.726666	324	0.819864927	0.052508953	normal	--	--	Cellular Component: cellular_component (GO:0005575);; Cellular Component: intracellular (GO:0005622);; Cellular Component: cell (GO:0005623);; Biological Process: transport (GO:0006810);; Biological Process: mitochondrial transport (GO:0006839);; Biological Process: apoptotic process (GO:0006915);; Biological Process: organelle organization (GO:0006996);; Biological Process: mitochondrion organiz…	--	--	--	--	Sperm-tail PG-rich repeat	O(6)-methylguanine-induced apoptosis 2 OS=Homo sapiens OX=9606 GN=STPG1 PE=1 SV=1	S	Function unknown	O(6)-methylguanine-induced apoptosis 2 isoform 1 [Homo sapiens]
ENSG00000001461	NIPAL3	5.458593	2103	4.868035	1682	4.533456	1711	7.571103	2711	6.863801	2663	7.169503	2611	2.11E-08	0.522692827	normal	--	--	Molecular Function: magnesium ion transmembrane transporter activity (GO:0015095);; Cellular Component: integral component of membrane (GO:0016021);;	K22733|1.0e-161|hsa:57185|K22733 magnesium transporter | (RefSeq) NIPAL3, DJ462O23.2, NPAL3; NIPA like domain containing 3	--	[S]	Function unknown	Magnesium transporter NIPA	NIPA-like protein 3 OS=Homo sapiens OX=9606 GN=NIPAL3 PE=1 SV=1	P	Inorganic ion transport and metabolism	NIPA-like protein 3 isoform f [Homo sapiens]
ENSG00000001497	LAS1L	26.885244	5545	29.651319	5119	29.733603	5537	20.595641	3746	25.209432	4958	23.062854	4402	0.000806726	-0.320479027	normal	--	--	Molecular Function: endonuclease activity (GO:0004519);; Biological Process: rRNA processing (GO:0006364);; Cellular Component: Las1 complex (GO:0090730);;	K16912|3.5e-161|hsa:81887|K16912 ribosomal biogenesis protein LAS1 | (RefSeq) LAS1L, Las1, Las1-like, WTS, dJ475B7.2; LAS1 like ribosome biogenesis factor	--	[R]	General function prediction only	Las1-like	Ribosomal biogenesis protein LAS1L OS=Homo sapiens OX=9606 GN=LAS1L PE=1 SV=2	S	Function unknown	LAS1-like (S. cerevisiae), isoform CRA_c [Homo sapiens]
ENSG00000001561	ENPP4	0.01668	7	0.007923	3	0.027735	10	0.024512	8	0.034195	13	0.00589	2	--	--	--	[R]	General function prediction only	Biological Process: cell activation (GO:0001775);; Biological Process: immune effector process (GO:0002252);; Biological Process: cell activation involved in immune response (GO:0002263);; Biological Process: myeloid leukocyte activation (GO:0002274);; Biological Process: myeloid cell activation involved in immune response (GO:0002275);; Biological Process: neutrophil activation involved in immun…	K18424|2.9e-271|hsa:22875|K18424 ectonucleotide pyrophosphatase/phosphodiesterase family member 4 [EC:3.6.1.29] | (RefSeq) ENPP4, NPP4; ectonucleotide pyrophosphatase/phosphodiesterase 4	Purine metabolism (ko00230)	[R]	General function prediction only	Type I phosphodiesterase / nucleotide pyrophosphatase	Bis(5'-adenosyl)-triphosphatase ENPP4 OS=Homo sapiens OX=9606 GN=ENPP4 PE=1 SV=3	S	Function unknown	bis(5'-adenosyl)-triphosphatase ENPP4 precursor [Homo sapiens]
ENSG00000001617	SEMA3F	0.102706	31	0.090048	24	0.057385	16	0.158007	42	0.163816	47	0.110725	31	--	--	--	--	--	Molecular Function: semaphorin receptor binding (GO:0030215);;	K06840|0.0e+00|hsa:6405|K06840 semaphorin 3 | (RefSeq) SEMA3F, SEMA-IV, SEMA4, SEMAK; semaphorin 3F	Axon guidance (ko04360)	[T]	Signal transduction mechanisms	Sema domain	Semaphorin-3F OS=Homo sapiens OX=9606 GN=SEMA3F PE=2 SV=2	T	Signal transduction mechanisms	semaphorin-3F isoform 1 precursor [Homo sapiens]
ENSG00000001626	CFTR	0.40283	71	0.466459	64	0.465174	67	1.385239	177	1.549053	242	1.791224	242	4.89E-12	1.521447466	up	[V]	Defense mechanisms	Molecular Function: intracellular ATPase-gated chloride channel activity (GO:0005260);; Molecular Function: ATP binding (GO:0005524);; Cellular Component: cytosol (GO:0005829);; Cellular Component: integral component of plasma membrane (GO:0005887);; Biological Process: cholesterol biosynthetic process (GO:0006695);; Biological Process: vesicle docking involved in exocytosis (GO:0006904);; Molecu…	K05031|0.0e+00|hsa:1080|K05031 cystic fibrosis transmembrane conductance regulator [EC:5.6.1.6] | (RefSeq) CFTR, ABC35, ABCC7, CF, CFTR/MRP, MRP7, TNR-CFTR, dJ760C5.1; CF transmembrane conductance regulator	ABC transporters (ko02010);; cAMP signaling pathway (ko04024);; AMPK signaling pathway (ko04152);; Tight junction (ko04530);; Gastric acid secretion (ko04971);; Pancreatic secretion (ko04972);; Bile secretion (ko04976);; Vibrio cholerae infection (ko05110)	[Q]	Secondary metabolites biosynthesis, transport and catabolism	Cystic fibrosis TM conductance regulator (CFTR), regulator domain	Cystic fibrosis transmembrane conductance regulator OS=Homo sapiens OX=9606 GN=CFTR PE=1 SV=3	P	Inorganic ion transport and metabolism	cystic fibrosis transmembrane conductance regulator [Homo sapiens]
ENSG00000001629	ANKIB1	9.633728	4422	9.805193	3925	9.989365	4269	11.743589	4771	9.876343	4395	10.812172	4725	0.20190422	0.126008076	normal	--	--	Molecular Function: ubiquitin-protein transferase activity (GO:0004842);; Molecular Function: metal ion binding (GO:0046872);;	K11967|0.0e+00|hsa:54467|K11967 ankyrin repeat and IBR domain-containing protein 1 [EC:2.3.2.31] | (RefSeq) ANKIB1; ankyrin repeat and IBR domain containing 1	--	[O]	Posttranslational modification, protein turnover, chaperones	IBR domain, a half RING-finger domain	Ankyrin repeat and IBR domain-containing protein 1 OS=Homo sapiens OX=9606 GN=ANKIB1 PE=1 SV=3	O	Posttranslational modification, protein turnover, chaperones	ankyrin repeat and IBR domain-containing protein 1 [Homo sapiens]
ENSG00000001630	CYP51A1	91.320554	21909	86.192756	17958	84.752285	18758	150.599616	32897	110.154276	25956	118.760959	27119	8.94E-07	0.5367991	normal	[QV]	Secondary metabolites biosynthesis, transport and catabolism;; Defense mechanisms	Molecular Function: iron ion binding (GO:0005506);; Cellular Component: endoplasmic reticulum (GO:0005783);; Molecular Function: sterol 14-demethylase activity (GO:0008398);; Cellular Component: integral component of membrane (GO:0016021);; Molecular Function: heme binding (GO:0020037);; Biological Process: cholesterol biosynthetic process via 24,25-dihydrolanosterol (GO:0033488);; Biological Pro…	K05917|6.6e-296|hsa:1595|K05917 sterol 14alpha-demethylase [EC:1.14.14.154 1.14.15.36] | (RefSeq) CYP51A1, CP51, CYP51, CYPL1, LDM, P450-14DM, P450L1; cytochrome P450 family 51 subfamily A member 1	Steroid biosynthesis (ko00100)	[Q]	Secondary metabolites biosynthesis, transport and catabolism	Cytochrome P450	Lanosterol 14-alpha demethylase OS=Homo sapiens OX=9606 GN=CYP51A1 PE=1 SV=3	Q	Secondary metabolites biosynthesis, transport and catabolism	lanosterol 14-alpha demethylase isoform 1 precursor [Homo sapiens]
ENSG00000001631	KRIT1	12.716795	3197	13.534106	2831	12.343889	3452	9.8842	2213	7.443077	2111	10.485823	2462	5.69E-06	-0.485011914	normal	--	--	Cellular Component: cytoskeleton (GO:0005856);;	K17705|0.0e+00|hsa:889|K17705 Krev interaction trapped protein 1 | (RefSeq) KRIT1, CAM, CCM1; KRIT1 ankyrin repeat containing	Rap1 signaling pathway (ko04015)	[T]	Signal transduction mechanisms	NUDIX, or N-terminal NPxY motif-rich, region of KRIT	Krev interaction trapped protein 1 OS=Homo sapiens OX=9606 GN=KRIT1 PE=1 SV=2	T	Signal transduction mechanisms	krev interaction trapped protein 1 [Pan paniscus]
ENSG00000002016	RAD52	8.882514	1347	7.209124	1073	8.787854	1226	7.307277	1008	6.635149	1098	7.123559	1096	0.073986662	-0.194443109	normal	[L]	Replication, recombination and repair	Biological Process: DNA recombinase assembly (GO:0000730);; Cellular Component: nucleus (GO:0005634);; Biological Process: DNA double-strand break processing involved in repair via single-strand annealing (GO:0010792);; Biological Process: cellular response to oxidative stress (GO:0034599);;	K10873|1.2e-234|hsa:5893|K10873 DNA repair and recombination protein RAD52 | (RefSeq) RAD52; RAD52 homolog, DNA repair protein	Homologous recombination (ko03440)	[L]	Replication, recombination and repair	Rad52/22 family double-strand break repair protein	DNA repair protein RAD52 homolog OS=Homo sapiens OX=9606 GN=RAD52 PE=1 SV=1	L	Replication, recombination and repair	DNA repair protein RAD52 homolog isoform a [Homo sapiens]
ENSG00000002330	BAD	7.722211	588	7.853947	510	7.735386	546	8.170087	533	9.370884	683	7.575016	523	0.707522896	0.062739872	normal	--	--	Biological Process: response to hypoxia (GO:0001666);; Biological Process: release of cytochrome c from mitochondria (GO:0001836);; Cellular Component: mitochondrion (GO:0005739);; Cellular Component: cytosol (GO:0005829);; Biological Process: glucose catabolic process (GO:0006007);; Biological Process: spermatogenesis (GO:0007283);; Biological Process: extrinsic apoptotic signaling pathway via d…	K02158|1.3e-91|ggo:101151128|K02158 Bcl-2-antagonist of cell death | (RefSeq) BAD; bcl2-associated agonist of cell death	EGFR tyrosine kinase inhibitor resistance (ko01521);; Endocrine resistance (ko01522);; Platinum drug resistance (ko01524);; ErbB signaling pathway (ko04012);; Ras signaling pathway (ko04014);; cGMP-PKG signaling pathway (ko04022);; cAMP signaling pathway (ko04024);; Chemokine signaling pathway (ko04062);; Autophagy - animal (ko04140);; PI3K-Akt signaling pathway (ko04151);; Apoptosis (ko04210);; …	--	--	Pro-apoptotic Bcl-2 protein, BAD	Bcl2-associated agonist of cell death OS=Homo sapiens OX=9606 GN=BAD PE=1 SV=3	C	Energy production and conversion	bcl2-associated agonist of cell death [Pan troglodytes]
ENSG00000002549	LAP3	76.077855	11887	84.670686	10823	77.142364	10716	51.106625	7069	58.799434	8437	55.286391	7915	2.16E-12	-0.524199553	normal	[E]	Amino acid transport and metabolism	Molecular Function: aminopeptidase activity (GO:0004177);; Cellular Component: cytoplasm (GO:0005737);; Molecular Function: metalloexopeptidase activity (GO:0008235);; Molecular Function: manganese ion binding (GO:0030145);;	K11142|3.4e-300|ggo:101126256|K11142 cytosol aminopeptidase [EC:3.4.11.1 3.4.11.5] | (RefSeq) LAP3; cytosol aminopeptidase	Arginine and proline metabolism (ko00330);; Glutathione metabolism (ko00480)	[R]	General function prediction only	Cytosol aminopeptidase family, catalytic domain	Cytosol aminopeptidase OS=Homo sapiens OX=9606 GN=LAP3 PE=1 SV=3	E	Amino acid transport and metabolism	cytosol aminopeptidase [Pan troglodytes]
ENSG00000002586	CD99	37.838285	3323	35.095881	2729	26.626158	2313	67.946377	5432	76.494873	6609	72.919894	6119	5.80E-26	1.0838787	up	--	--	Cellular Component: integral component of membrane (GO:0016021);;	K06520|2.4e-78|hsa:4267|K06520 CD99 antigen | (RefSeq) CD99, HBA71, MIC2, MIC2X, MIC2Y, MSK5X; CD99 molecule (Xg blood group)	Cell adhesion molecules (ko04514);; Leukocyte transendothelial migration (ko04670)	--	--	CD99 antigen like protein 2	CD99 antigen OS=Homo sapiens OX=9606 GN=CD99 PE=1 SV=1	S	Function unknown	CD99 antigen isoform a precursor [Homo sapiens]
ENSG00000002587	HS3ST1	0.177506	96	0.16365	89	0.23676	113	0.472287	243	0.290872	177	0.342832	202	4.41E-05	0.94219557	normal	[R]	General function prediction only	Molecular Function: sulfotransferase activity (GO:0008146);;	K01024|4.0e-179|hsa:9957|K01024 [heparan sulfate]-glucosamine 3-sulfotransferase 1 [EC:2.8.2.23] | (RefSeq) HS3ST1, 3OST, 3OST1; heparan sulfate-glucosamine 3-sulfotransferase 1	Glycosaminoglycan biosynthesis - heparan sulfate / heparin (ko00534)	[O]	Posttranslational modification, protein turnover, chaperones	Sulfotransferase domain	Heparan sulfate glucosamine 3-O-sulfotransferase 1 OS=Homo sapiens OX=9606 GN=HS3ST1 PE=1 SV=1	O	Posttranslational modification, protein turnover, chaperones	heparan sulfate glucosamine 3-O-sulfotransferase 1 precursor [Homo sapiens]
ENSG00000002726	AOC1	0	0	0.014915	4	0.069417	16	0.06667	13	0.100646	24	0.100046	23	--	--	--	[Q]	Secondary metabolites biosynthesis, transport and catabolism	Molecular Function: copper ion binding (GO:0005507);; Molecular Function: primary amine oxidase activity (GO:0008131);; Biological Process: amine metabolic process (GO:0009308);; Molecular Function: quinone binding (GO:0048038);;	K11182|0.0e+00|hsa:26|K11182 diamine oxidase [EC:1.4.3.22] | (RefSeq) AOC1, ABP, ABP1, DAO, DAO1, KAO; amine oxidase copper containing 1	Arginine and proline metabolism (ko00330);; Histidine metabolism (ko00340);; Tryptophan metabolism (ko00380)	[Q]	Secondary metabolites biosynthesis, transport and catabolism	Copper amine oxidase, enzyme domain	Amiloride-sensitive amine oxidase [copper-containing] OS=Homo sapiens OX=9606 GN=AOC1 PE=1 SV=4	Q	Secondary metabolites biosynthesis, transport and catabolism	amiloride-sensitive amine oxidase [copper-containing] isoform 2 precursor [Homo sapiens]
ENSG00000002745	WNT16	0.014791	4	0	0	0	0	0	0	0	0	0	0	--	--	--	--	--	Molecular Function: receptor binding (GO:0005102);; Cellular Component: extracellular region (GO:0005576);; Biological Process: multicellular organism development (GO:0007275);; Biological Process: Wnt signaling pathway (GO:0016055);;	K01558|1.8e-218|hsa:51384|K01558 wingless-type MMTV integration site family, member 16 | (RefSeq) WNT16; Wnt family member 16	mTOR signaling pathway (ko04150);; Wnt signaling pathway (ko04310);; Hippo signaling pathway (ko04390);; Signaling pathways regulating pluripotency of stem cells (ko04550);; Melanogenesis (ko04916);; Cushing syndrome (ko04934);; Alzheimer disease (ko05010);; Human papillomavirus infection (ko05165);; Pathways in cancer (ko05200);; Transcriptional misregulation in cancer (ko05202);; Proteoglycans …	[T]	Signal transduction mechanisms	wnt family	Protein Wnt-16 OS=Homo sapiens OX=9606 GN=WNT16 PE=2 SV=1	T	Signal transduction mechanisms	protein Wnt-16 isoform 1 precursor [Homo sapiens]
ENSG00000002746	HECW1	0.251524	185	0.301193	193	0.263263	180	0.71911	472	0.764777	549	0.698447	485	4.50E-18	1.345645993	up	--	--	Molecular Function: ubiquitin-protein transferase activity (GO:0004842);; Molecular Function: ligase activity (GO:0016874);;	K12167|0.0e+00|hsa:23072|K12167 E3 ubiquitin-protein ligase HECW1 [EC:2.3.2.26] | (RefSeq) HECW1, NEDL1; HECT, C2 and WW domain containing E3 ubiquitin protein ligase 1	--	[O]	Posttranslational modification, protein turnover, chaperones	HECT-domain (ubiquitin-transferase)	E3 ubiquitin-protein ligase HECW1 OS=Homo sapiens OX=9606 GN=HECW1 PE=1 SV=3	O	Posttranslational modification, protein turnover, chaperones	HECT, C2 and WW domain containing E3 ubiquitin protein ligase 1, isoform CRA_c, partial [Homo sapiens]
ENSG00000002822	MAD1L1	8.914897	1887	9.362505	1698	8.891933	1745	9.441246	1786	12.949357	2685	11.011157	2152	0.021419921	0.284951173	normal	--	--	Biological Process: mitotic spindle assembly checkpoint (GO:0007094);;	K06679|6.9e-307|hsa:8379|K06679 mitotic spindle assembly checkpoint protein MAD1 | (RefSeq) MAD1L1, MAD1, PIG9, TP53I9, TXBP181; mitotic arrest deficient 1 like 1	Cell cycle (ko04110);; Oocyte meiosis (ko04114);; Progesterone-mediated oocyte maturation (ko04914);; Human T-cell leukemia virus 1 infection (ko05166);; Viral carcinogenesis (ko05203)	[D]	Cell cycle control, cell division, chromosome partitioning	Mitotic checkpoint protein	Mitotic spindle assembly checkpoint protein MAD1 OS=Homo sapiens OX=9606 GN=MAD1L1 PE=1 SV=2	D	Cell cycle control, cell division, chromosome partitioning	mitotic spindle assembly checkpoint protein MAD1 isoform a [Homo sapiens]
ENSG00000002834	LASP1	97.28049	24015	72.885057	19982	68.467014	19908	68.589729	19175	78.338301	23925	71.436612	20981	0.927225132	-0.009747544	normal	--	--	Cellular Component: focal adhesion (GO:0005925);; Molecular Function: ion transmembrane transporter activity (GO:0015075);; Cellular Component: cortical actin cytoskeleton (GO:0030864);; Molecular Function: metal ion binding (GO:0046872);; Molecular Function: actin filament binding (GO:0051015);;	K18267|7.6e-22|pki:111857826|K18267 nebulin | (RefSeq) nebulin-like	--	[Z]	Cytoskeleton	Nebulin repeat	LIM and SH3 domain protein 1 OS=Homo sapiens OX=9606 GN=LASP1 PE=1 SV=2	Z	Cytoskeleton	LIM and SH3 domain protein 1 isoform a [Homo sapiens]
ENSG00000002919	SNX11	6.350766	1154	6.300559	994	5.534084	921	5.858903	914	6.919242	1197	5.65215	965	0.943192466	-0.011714345	normal	--	--	Biological Process: intracellular protein transport (GO:0006886);; Molecular Function: phosphatidylinositol binding (GO:0035091);;	K17924|4.3e-153|hsa:29916|K17924 sorting nexin-10/11 | (RefSeq) SNX11; sorting nexin 11	--	[U]	Intracellular trafficking, secretion, and vesicular transport	PX domain	Sorting nexin-11 OS=Homo sapiens OX=9606 GN=SNX11 PE=1 SV=2	U	Intracellular trafficking, secretion, and vesicular transport	sorting nexin-11 isoform 1 [Homo sapiens]
ENSG00000002933	TMEM176A	0.094704	11	0.013144	2	0.030692	4	0.020976	3	0.058773	4	0.01856	3	--	--	--	--	--	Cellular Component: integral component of membrane (GO:0016021);; Biological Process: negative regulation of dendritic cell differentiation (GO:2001199);;	--	--	--	--	CD20-like family	Transmembrane protein 176A OS=Homo sapiens OX=9606 GN=TMEM176A PE=1 SV=1	S	Function unknown	hepatocellular carcinoma-associated antigen 112, isoform CRA_c [Homo sapiens]
ENSG00000003056	M6PR	52.124374	9158	56.487663	9066	57.301799	9844	63.406996	10652	68.663845	12652	70.041015	11918	0.000721643	0.302795421	normal	--	--	Cellular Component: endosome (GO:0005768);; Cellular Component: Golgi apparatus (GO:0005794);; Biological Process: protein targeting to lysosome (GO:0006622);; Cellular Component: integral component of membrane (GO:0016021);; Molecular Function: protein domain specific binding (GO:0019904);;	K10089|3.5e-158|hsa:4074|K10089 cation-dependent mannose-6-phosphate receptor | (RefSeq) M6PR, CD-M6PR, CD-MPR, MPR_46, MPR-46, MPR46, SMPR; mannose-6-phosphate receptor, cation dependent	Lysosome (ko04142);; Phagosome (ko04145);; Salmonella infection (ko05132)	--	--	Mannose-6-phosphate receptor	Cation-dependent mannose-6-phosphate receptor OS=Homo sapiens OX=9606 GN=M6PR PE=1 SV=1	U	Intracellular trafficking, secretion, and vesicular transport	cation-dependent mannose-6-phosphate receptor isoform 1 precursor [Homo sapiens]
ENSG00000003096	KLHL13	8.55571	2177	8.926671	1968	8.517666	2052	12.677052	2891	13.102726	3312	13.369471	3213	1.76E-12	0.580358175	normal	[M]	Cell wall/membrane/envelope biogenesis	Molecular Function: protein binding (GO:0005515);;	K10447|1.1e-297|csab:103247411|K10447 kelch-like protein 9/13 | (RefSeq) KLHL13; kelch like family member 13	Ubiquitin mediated proteolysis (ko04120)	[TR]	Signal transduction mechanisms;; General function prediction only	Kelch motif	Kelch-like protein 13 OS=Homo sapiens OX=9606 GN=KLHL13 PE=1 SV=3	T	Signal transduction mechanisms	kelch-like protein 13 isoform X2 [Macaca nemestrina]
ENSG00000003137	CYP26B1	5.561015	1710	5.468656	1483	4.954134	1387	1.030253	282	0.851039	267	0.818434	253	1.49E-94	-2.450821995	down	[QV]	Secondary metabolites biosynthesis, transport and catabolism;; Defense mechanisms	Molecular Function: monooxygenase activity (GO:0004497);; Molecular Function: iron ion binding (GO:0005506);; Molecular Function: oxidoreductase activity, acting on paired donors, with incorporation or reduction of molecular oxygen (GO:0016705);; Molecular Function: heme binding (GO:0020037);;	K12664|1.5e-295|hsa:56603|K12664 cytochrome P450 family 26 subfamily B | (RefSeq) CYP26B1, CYP26A2, P450RAI-2, P450RAI2, RHFCA; cytochrome P450 family 26 subfamily B member 1	Retinol metabolism (ko00830)	[QI]	Secondary metabolites biosynthesis, transport and catabolism;; Lipid transport and metabolism	Cytochrome P450	Cytochrome P450 26B1 OS=Homo sapiens OX=9606 GN=CYP26B1 PE=1 SV=1	Q	Secondary metabolites biosynthesis, transport and catabolism	cytochrome P450 26B1 isoform 1 [Homo sapiens]
ENSG00000003147	ICA1	5.957821	1053	6.744712	1033	5.598124	927	14.838598	2264	15.456206	2576	13.614873	2126	1.65E-28	1.166157156	up	--	--	Cellular Component: Golgi membrane (GO:0000139);; Cellular Component: cytosol (GO:0005829);; Molecular Function: protein domain specific binding (GO:0019904);; Cellular Component: secretory granule membrane (GO:0030667);; Cellular Component: intracellular membrane-bounded organelle (GO:0043231);; Biological Process: regulation of insulin secretion (GO:0050796);;	K19863|3.6e-275|hsa:3382|K19863 islet cell auto antigen 1 | (RefSeq) ICA1, ICA69, ICAp69; islet cell autoantigen 1	Type I diabetes mellitus (ko04940)	[TU]	Signal transduction mechanisms;; Intracellular trafficking, secretion, and vesicular transport	Arfaptin-like domain	Islet cell autoantigen 1 OS=Homo sapiens OX=9606 GN=ICA1 PE=1 SV=2	--	--	islet cell autoantigen 1 isoform a [Homo sapiens]
ENSG00000003249	DBNDD1	6.545386	1040	6.262412	862	5.516458	822	6.097566	867	6.563617	1022	5.421495	824	0.913582139	-0.017274277	normal	--	--	Cellular Component: cytoplasm (GO:0005737);;	K20189|3.3e-07|aju:106974179|K20189 dysbindin | (RefSeq) DTNBP1; dysbindin isoform X1	--	--	--	Dysbindin (Dystrobrevin binding protein 1)	Dysbindin domain-containing protein 1 OS=Homo sapiens OX=9606 GN=DBNDD1 PE=1 SV=2	S	Function unknown	DBNDD1 isoform 4 [Pan troglodytes]
ENSG00000003393	ALS2	21.369335	10155	21.001398	8652	21.006292	9323	23.130233	9846	19.910415	9290	21.034498	9390	0.922731403	0.010461719	normal	[DZ]	Cell cycle control, cell division, chromosome partitioning;; Cytoskeleton	Molecular Function: guanyl-nucleotide exchange factor activity (GO:0005085);;	K04575|0.0e+00|hsa:57679|K04575 amyotrophic lateral sclerosis 2 protein | (RefSeq) ALS2, ALS2CR6, ALSJ, IAHSP, PLSJ; alsin Rho guanine nucleotide exchange factor ALS2	Amyotrophic lateral sclerosis (ko05014)	[S]	Function unknown	Regulator of chromosome condensation (RCC1) repeat	Alsin OS=Homo sapiens OX=9606 GN=ALS2 PE=1 SV=2	Z	Cytoskeleton	alsin isoform 1 [Homo sapiens]
ENSG00000003400	CASP10	3.550318	1492	3.450418	1276	3.561572	1372	4.344679	1597	4.330972	1679	4.095598	1539	0.04405609	0.202561208	normal	--	--	Biological Process: regulation of apoptotic process (GO:0042981);; Molecular Function: cysteine-type endopeptidase activity involved in apoptotic signaling pathway (GO:0097199);;	K04400|1.8e-293|pps:100972863|K04400 caspase 10 [EC:3.4.22.63] | (RefSeq) CASP10; caspase 10	Apoptosis (ko04210);; RIG-I-like receptor signaling pathway (ko04622);; TNF signaling pathway (ko04668);; Tuberculosis (ko05152);; Hepatitis B (ko05161)	[D]	Cell cycle control, cell division, chromosome partitioning	Caspase domain	Caspase-10 OS=Homo sapiens OX=9606 GN=CASP10 PE=1 SV=3	D	Cell cycle control, cell division, chromosome partitioning	caspase-10 isoform 1 preproprotein [Homo sapiens]
ENSG00000003402	CFLAR	17.243716	7967	16.153756	6662	11.039046	6603	15.012358	7651	14.20431	7605	16.847604	8502	0.100297547	0.150467709	normal	--	--	Molecular Function: cysteine-type endopeptidase activity (GO:0004197);; Biological Process: regulation of apoptotic process (GO:0042981);;	K04724|1.8e-274|hsa:8837|K04724 CASP8 and FADD-like apoptosis regulator | (RefSeq) CFLAR, CASH, CASP8AP1, CLARP, Casper, FLAME, FLAME-1, FLAME1, FLIP, I-FLICE, MRIT, c-FLIP, c-FLIPL, c-FLIPR, c-FLIPS, cFLIP; CASP8 and FADD like apoptosis regulator	NF-kappa B signaling pathway (ko04064);; Autophagy - animal (ko04140);; Apoptosis (ko04210);; Necroptosis (ko04217);; TNF signaling pathway (ko04668);; Chagas disease (ko05142);; Hepatitis C (ko05160)	[D]	Cell cycle control, cell division, chromosome partitioning	Death effector domain	CASP8 and FADD-like apoptosis regulator OS=Homo sapiens OX=9606 GN=CFLAR PE=1 SV=1	K	Transcription	CASP8 and FADD-like apoptosis regulator isoform 1 [Homo sapiens]
ENSG00000003436	TFPI	36.741087	8210	32.962363	6232	36.640681	7464	38.340406	6443	22.473123	4212	28.097364	5363	0.002547474	-0.433595422	normal	--	--	Molecular Function: serine-type endopeptidase inhibitor activity (GO:0004867);; Cellular Component: extracellular region (GO:0005576);; Biological Process: blood coagulation (GO:0007596);;	K03909|1.5e-183|hsa:7035|K03909 tissue factor pathway inhibitor | (RefSeq) TFPI, EPI, LACI, TFI, TFPI1; tissue factor pathway inhibitor	Complement and coagulation cascades (ko04610)	[O]	Posttranslational modification, protein turnover, chaperones	Kunitz/Bovine pancreatic trypsin inhibitor domain	Tissue factor pathway inhibitor OS=Homo sapiens OX=9606 GN=TFPI PE=1 SV=1	O	Posttranslational modification, protein turnover, chaperones	tissue factor pathway inhibitor isoform a precursor [Homo sapiens]
ENSG00000003509	NDUFAF7	8.514452	1291	8.772056	1194	8.942309	1306	6.341185	908	6.496228	997	6.734378	1003	0.000227985	-0.390618029	normal	[R]	General function prediction only	Cellular Component: mitochondrion (GO:0005739);; Molecular Function: protein-arginine omega-N symmetric methyltransferase activity (GO:0035243);;	K18164|4.7e-258|hsa:55471|K18164 NADH dehydrogenase [ubiquinone] 1 alpha subcomplex assembly factor 7 | (RefSeq) NDUFAF7, C2orf56, MidA, PRO1853; NADH:ubiquinone oxidoreductase complex assembly factor 7	Thermogenesis (ko04714)	[S]	Function unknown	Putative S-adenosyl-L-methionine-dependent methyltransferase	Protein arginine methyltransferase NDUFAF7, mitochondrial OS=Homo sapiens OX=9606 GN=NDUFAF7 PE=1 SV=1	S	Function unknown	protein arginine methyltransferase NDUFAF7, mitochondrial isoform 1 [Homo sapiens]
ENSG00000003756	RBM5	26.994369	6468	28.28608	5904	29.11132	6423	30.326057	6409	33.45722	7789	32.420629	7318	0.042397917	0.175151697	normal	--	--	Biological Process: regulation of alternative mRNA splicing, via spliceosome (GO:0000381);; Molecular Function: RNA binding (GO:0003723);; Cellular Component: nucleoplasm (GO:0005654);; Cellular Component: spliceosomal complex (GO:0005681);; Biological Process: RNA splicing (GO:0008380);; Biological Process: regulation of apoptotic process (GO:0042981);; Molecular Function: metal ion binding (GO:…	K13094|0.0e+00|hsa:10181|K13094 RNA-binding protein 5/10 | (RefSeq) RBM5, G15, H37, LUCA-15, LUCA15, RMB5; RNA binding motif protein 5	--	[R]	General function prediction only	G-patch domain	RNA-binding protein 5 OS=Homo sapiens OX=9606 GN=RBM5 PE=1 SV=2	A	RNA processing and modification	RNA-binding protein 5 [Homo sapiens]
ENSG00000003987	MTMR7	0.856758	225	0.82326	201	0.879802	231	0.610543	163	0.451256	127	0.450663	127	0.004720041	-0.607745001	normal	--	--	Molecular Function: protein tyrosine phosphatase activity (GO:0004725);; Biological Process: phosphatidylinositol dephosphorylation (GO:0046856);; Molecular Function: phosphatidylinositol phosphate phosphatase activity (GO:0052866);;	K18083|0.0e+00|hsa:9108|K18083 myotubularin-related protein 6/7/8 [EC:3.1.3.64 3.1.3.95] | (RefSeq) MTMR7; myotubularin related protein 7	Inositol phosphate metabolism (ko00562);; Phosphatidylinositol signaling system (ko04070)	[R]	General function prediction only	Myotubularin-like phosphatase domain	Myotubularin-related protein 7 OS=Homo sapiens OX=9606 GN=MTMR7 PE=1 SV=3	S	Function unknown	myotubularin-related protein 7 [Homo sapiens]
ENSG00000003989	SLC7A2	32.759703	18484	32.365574	16056	29.547536	16039	35.290945	17948	21.126767	11833	27.993851	15197	0.264470838	-0.165992816	normal	[E]	Amino acid transport and metabolism	Cellular Component: plasma membrane (GO:0005886);; Biological Process: amino acid transport (GO:0006865);; Cellular Component: integral component of membrane (GO:0016021);; Molecular Function: transmembrane transporter activity (GO:0022857);; Cellular Component: cell junction (GO:0030054);;	K13864|0.0e+00|hsa:6542|K13864 solute carrier family 7 (cationic amino acid transporter), member 2 | (RefSeq) SLC7A2, ATRC2, CAT2, HCAT2; solute carrier family 7 member 2	--	[E]	Amino acid transport and metabolism	Amino acid permease	Cationic amino acid transporter 2 OS=Homo sapiens OX=9606 GN=SLC7A2 PE=1 SV=2	P	Inorganic ion transport and metabolism	cationic amino acid transporter 2 isoform 1 [Homo sapiens]
ENSG00000004059	ARF5	73.196945	6245	74.731298	5548	80.195804	6346	77.150886	5873	95.049582	7908	82.268487	6625	0.160099852	0.148177169	normal	--	--	Molecular Function: GTP binding (GO:0005525);; Cellular Component: cytoplasm (GO:0005737);; Cellular Component: plasma membrane (GO:0005886);;	K07940|2.2e-97|aju:106988448|K07940 ADP-ribosylation factor 5 | (RefSeq) ARF5; ADP-ribosylation factor 5	Endocytosis (ko04144)	[U]	Intracellular trafficking, secretion, and vesicular transport	ADP-ribosylation factor family	ADP-ribosylation factor 5 OS=Homo sapiens OX=9606 GN=ARF5 PE=1 SV=2	U	Intracellular trafficking, secretion, and vesicular transport	PREDICTED: ADP-ribosylation factor 5 [Chlorocebus sabaeus]
ENSG00000004139	SARM1	1.135546	768	0.850973	490	0.880035	563	1.56404	917	0.952568	543	1.937323	1211	0.191589753	0.439652499	normal	--	--	Biological Process: signal transduction (GO:0007165);; Biological Process: negative regulation of MyD88-independent toll-like receptor signaling pathway (GO:0034128);; Molecular Function: signaling adaptor activity (GO:0035591);; Biological Process: response to axon injury (GO:0048678);;	--	--	[W]	Extracellular structures	SAM domain (Sterile alpha motif)	NAD(+) hydrolase SARM1 OS=Homo sapiens OX=9606 GN=SARM1 PE=1 SV=1	W	Extracellular structures	NAD(+) hydrolase SARM1 precursor [Homo sapiens]
ENSG00000004142	POLDIP2	61.257729	10049	62.797695	8964	63.435734	9666	51.75462	7575	68.140472	10905	59.067955	9148	0.535549273	-0.072805616	normal	[P]	Inorganic ion transport and metabolism	Molecular Function: DNA binding (GO:0003677);;	K17809|7.3e-220|hsa:26073|K17809 polymerase delta-interacting protein 2 | (RefSeq) POLDIP2, PDIP38, POLD4, p38; DNA polymerase delta interacting protein 2	--	[P]	Inorganic ion transport and metabolism	ApaG domain	Polymerase delta-interacting protein 2 OS=Homo sapiens OX=9606 GN=POLDIP2 PE=1 SV=1	K	Transcription	polymerase delta-interacting protein 2 isoform 1 [Homo sapiens]
ENSG00000004399	PLXND1	2.207029	1202	2.234131	1064	1.967761	1001	2.125568	1042	1.636222	877	1.700072	881	0.103667768	-0.223354526	normal	--	--	Molecular Function: semaphorin receptor activity (GO:0017154);;	K06822|0.0e+00|hsa:23129|K06822 plexin D | (RefSeq) PLXND1, PLEXD1; plexin D1	--	[T]	Signal transduction mechanisms	Plexin cytoplasmic RasGAP domain	Plexin-D1 OS=Homo sapiens OX=9606 GN=PLXND1 PE=1 SV=3	T	Signal transduction mechanisms	plexin-D1 precursor [Homo sapiens]
ENSG00000004455	AK2	50.868276	11473	53.590002	10546	53.665032	10807	57.015028	11376	60.092072	12463	61.028337	12444	0.09550571	0.127758441	normal	[F]	Nucleotide transport and metabolism	Molecular Function: adenylate kinase activity (GO:0004017);; Molecular Function: ATP binding (GO:0005524);; Cellular Component: mitochondrial intermembrane space (GO:0005758);; Biological Process: ADP biosynthetic process (GO:0006172);; Biological Process: AMP metabolic process (GO:0046033);; Biological Process: ATP metabolic process (GO:0046034);; Cellular Component: sperm mitochondrial sheath (…	K00939|4.1e-128|mcc:709737|K00939 adenylate kinase [EC:2.7.4.3] | (RefSeq) AK2; adenylate kinase 2, mitochondrial	Purine metabolism (ko00230);; Thiamine metabolism (ko00730)	[F]	Nucleotide transport and metabolism	Adenylate kinase	Adenylate kinase 2, mitochondrial OS=Homo sapiens OX=9606 GN=AK2 PE=1 SV=2	F	Nucleotide transport and metabolism	adenylate kinase 2, mitochondrial [Macaca mulatta]
ENSG00000004468	CD38	0	0	0.005016	2	0.004912	3	0.010227	4	0.009353	4	0.004833	3	--	--	--	--	--	Molecular Function: NAD+ nucleosidase activity (GO:0003953);; Cellular Component: integral component of membrane (GO:0016021);; Molecular Function: NAD(P)+ nucleosidase activity (GO:0050135);;	K01242|1.9e-178|hsa:952|K01242 ADP-ribosyl cyclase 1 [EC:3.2.2.6 2.4.99.20] | (RefSeq) CD38, ADPRC_1, ADPRC1; CD38 molecule	Nicotinate and nicotinamide metabolism (ko00760);; Calcium signaling pathway (ko04020);; Hematopoietic cell lineage (ko04640);; Oxytocin signaling pathway (ko04921);; Salivary secretion (ko04970);; Pancreatic secretion (ko04972)	--	--	ADP-ribosyl cyclase	ADP-ribosyl cyclase/cyclic ADP-ribose hydrolase 1 OS=Homo sapiens OX=9606 GN=CD38 PE=1 SV=2	T	Signal transduction mechanisms	ADP-ribosyl cyclase/cyclic ADP-ribose hydrolase 1 [Homo sapiens]
ENSG00000004478	FKBP4	46.61545	12956	45.090381	10805	45.050834	11478	32.457981	7613	29.417428	7603	27.5973	6961	1.77E-17	-0.669652978	normal	[O]	Posttranslational modification, protein turnover, chaperones	Molecular Function: peptidyl-prolyl cis-trans isomerase activity (GO:0003755);; Molecular Function: FK506 binding (GO:0005528);; Molecular Function: heat shock protein binding (GO:0031072);;	K09571|8.4e-258|hsa:2288|K09571 FK506-binding protein 4/5 [EC:5.2.1.8] | (RefSeq) FKBP4, FKBP51, FKBP52, FKBP59, HBI, Hsp56, PPIase, p52; FKBP prolyl isomerase 4	Estrogen signaling pathway (ko04915)	[O]	Posttranslational modification, protein turnover, chaperones	FKBP-type peptidyl-prolyl cis-trans isomerase	Peptidyl-prolyl cis-trans isomerase FKBP4 OS=Homo sapiens OX=9606 GN=FKBP4 PE=1 SV=3	O	Posttranslational modification, protein turnover, chaperones	peptidyl-prolyl cis-trans isomerase FKBP4 [Homo sapiens]
ENSG00000004487	KDM1A	41.6934	9774	45.677378	9325	46.190273	10064	34.734808	7248	40.504997	9263	35.509689	7858	0.00322879	-0.275257567	normal	[E]	Amino acid transport and metabolism	Molecular Function: DNA binding (GO:0003677);; Cellular Component: nucleoplasm (GO:0005654);; Biological Process: regulation of transcription, DNA-templated (GO:0006355);; Molecular Function: oxidoreductase activity (GO:0016491);; Biological Process: histone H3-K4 demethylation (GO:0034720);; Molecular Function: flavin adenine dinucleotide binding (GO:0050660);;	K11450|0.0e+00|cjc:100406478|K11450 [histone H3]-N6,N6-dimethyl-L-lysine4 FAD-dependent demethylase [EC:1.14.99.66] | (RefSeq) KDM1A; lysine demethylase 1A	Thermogenesis (ko04714)	[Q]	Secondary metabolites biosynthesis, transport and catabolism	Flavin containing amine oxidoreductase	Lysine-specific histone demethylase 1A OS=Homo sapiens OX=9606 GN=KDM1A PE=1 SV=2	--	--	lysine-specific histone demethylase 1A isoform a [Homo sapiens]
ENSG00000004534	RBM6	23.092111	6779	22.989744	5925	24.852243	6626	22.639522	5858	23.527874	6663	22.924235	6309	0.556394567	-0.052141528	normal	--	--	Molecular Function: RNA binding (GO:0003723);;	K13094|1.3e-23|pret:103467437|K13094 RNA-binding protein 5/10 | (RefSeq) RNA-binding protein 10-like isoform X1	--	[R]	General function prediction only	OCRE domain	RNA-binding protein 6 OS=Homo sapiens OX=9606 GN=RBM6 PE=1 SV=5	A	RNA processing and modification	RBM6 isoform 8 [Pan troglodytes]
ENSG00000004660	CAMKK1	0.740168	196	0.703518	169	0.664217	159	0.153312	37	0.170681	46	0.105942	28	9.71E-15	-1.940243621	down	[T]	Signal transduction mechanisms	Molecular Function: protein kinase activity (GO:0004672);; Molecular Function: ATP binding (GO:0005524);;	K00908|4.4e-292|hsa:84254|K00908 calcium/calmodulin-dependent protein kinase kinase 1 [EC:2.7.11.17] | (RefSeq) CAMKK1, CAMKKA; calcium/calmodulin dependent protein kinase kinase 1	Alcoholism (ko05034)	[T]	Signal transduction mechanisms	Protein kinase domain	Calcium/calmodulin-dependent protein kinase kinase 1 OS=Homo sapiens OX=9606 GN=CAMKK1 PE=1 SV=2	T	Signal transduction mechanisms	calcium/calmodulin-dependent protein kinase kinase 1 isoform c [Homo sapiens]
ENSG00000004700	RECQL	24.254794	6357	25.456186	5943	27.361839	6804	15.618598	3655	11.819026	3041	15.773273	3916	1.05E-13	-0.839196099	normal	[L]	Replication, recombination and repair	Molecular Function: nucleic acid binding (GO:0003676);; Molecular Function: DNA helicase activity (GO:0003678);; Molecular Function: ATP binding (GO:0005524);; Cellular Component: nucleoplasm (GO:0005654);; Biological Process: DNA recombination (GO:0006310);;	K10899|0.0e+00|hsa:5965|K10899 ATP-dependent DNA helicase Q1 [EC:3.6.4.12] | (RefSeq) RECQL, RECQL1, RecQ1; RecQ like helicase	--	[R]	General function prediction only	Helicase conserved C-terminal domain	ATP-dependent DNA helicase Q1 OS=Homo sapiens OX=9606 GN=RECQL PE=1 SV=3	L	Replication, recombination and repair	ATP-dependent DNA helicase Q1 [Homo sapiens]
ENSG00000004766	VPS50	7.021491	1935	7.24818	1796	7.747955	2085	4.34815	1321	5.392207	1480	5.543175	1493	1.38E-05	-0.446161928	normal	--	--	Cellular Component: cytosol (GO:0005829);; Biological Process: endocytic recycling (GO:0032456);; Biological Process: retrograde transport, endosome to Golgi (GO:0042147);; Cellular Component: EARP complex (GO:1990745);;	K23288|0.0e+00|hsa:55610|K23288 syndetin | (RefSeq) VPS50, CCDC132, VPS54L; VPS50 subunit of EARP/GARPII complex	--	[S]	Function unknown	Vacuolar-sorting protein 54, of GARP complex	Syndetin OS=Homo sapiens OX=9606 GN=VPS50 PE=1 SV=3	U	Intracellular trafficking, secretion, and vesicular transport	syndetin isoform c [Homo sapiens]
ENSG00000004776	HSPB6	0.156371	18	0.087727	9	0.218153	23	0.104636	11	0.113463	13	0.216772	24	--	--	--	--	--	Molecular Function: structural constituent of eye lens (GO:0005212);; Cellular Component: nucleolus (GO:0005730);; Cellular Component: Golgi apparatus (GO:0005794);; Cellular Component: cytosol (GO:0005829);; Biological Process: regulation of muscle contraction (GO:0006937);; Biological Process: negative regulation of cardiac muscle cell apoptotic process (GO:0010667);; Molecular Function: protei…	K09545|4.3e-84|ggo:101151199|K09545 heat shock protein beta-6 | (RefSeq) HSPB6; heat shock protein beta-6	--	[O]	Posttranslational modification, protein turnover, chaperones	Alpha crystallin A chain, N terminal	Heat shock protein beta-6 OS=Homo sapiens OX=9606 GN=HSPB6 PE=1 SV=2	O	Posttranslational modification, protein turnover, chaperones	heat shock protein beta-6 [Homo sapiens]
ENSG00000004777	ARHGAP33	3.302108	1027	3.077344	815	2.623798	755	2.352762	660	2.094588	627	2.15503	627	0.001047599	-0.432632344	normal	--	--	Biological Process: signal transduction (GO:0007165);; Molecular Function: phosphatidylinositol binding (GO:0035091);;	K17933|0.0e+00|ggo:101153603|K17933 Rho GTPase-activating protein 33 | (RefSeq) ARHGAP33; rho GTPase-activating protein 33 isoform X1	--	[T]	Signal transduction mechanisms	RhoGAP domain	Rho GTPase-activating protein 33 OS=Homo sapiens OX=9606 GN=ARHGAP33 PE=1 SV=2	T	Signal transduction mechanisms	rho GTPase-activating protein 33 isoform 2 [Homo sapiens]
ENSG00000004779	NDUFAB1	109.735469	6089	108.980061	5517	100.286821	5177	73.353084	3632	76.118637	4119	71.332441	3734	8.55E-12	-0.555006213	normal	[IQ]	Lipid transport and metabolism;; Secondary metabolites biosynthesis, transport and catabolism	Molecular Function: acyl binding (GO:0000035);; Molecular Function: ACP phosphopantetheine attachment site binding involved in fatty acid biosynthetic process (GO:0000036);; Molecular Function: molecular_function (GO:0003674);; Molecular Function: catalytic activity (GO:0003824);; Molecular Function: NADH dehydrogenase activity (GO:0003954);; Molecular Function: binding (GO:0005488);; Molecular F…	K03955|1.6e-80|ggo:101140479|K03955 NADH dehydrogenase (ubiquinone) 1 alpha/beta subcomplex 1, acyl-carrier protein | (RefSeq) NDUFAB1; acyl carrier protein, mitochondrial	Oxidative phosphorylation (ko00190);; Thermogenesis (ko04714);; Retrograde endocannabinoid signaling (ko04723);; Non-alcoholic fatty liver disease (ko04932);; Alzheimer disease (ko05010);; Parkinson disease (ko05012);; Amyotrophic lateral sclerosis (ko05014);; Huntington disease (ko05016);; Prion disease (ko05020)	[CIQ]	Energy production and conversion;; Lipid transport and metabolism;; Secondary metabolites biosynthesis, transport and catabolism	Phosphopantetheine attachment site	Acyl carrier protein, mitochondrial OS=Homo sapiens OX=9606 GN=NDUFAB1 PE=1 SV=3	C	Energy production and conversion	Acyl carrier protein, Mitochondrial (ACP) (5'partial), partial [Homo sapiens]
ENSG00000004799	PDK4	0.149326	42	0.125906	31	0.137527	36	0.128609	32	0.122109	33	0.070992	19	--	--	--	[T]	Signal transduction mechanisms	Molecular Function: protein kinase activity (GO:0004672);; Molecular Function: ATP binding (GO:0005524);; Cellular Component: mitochondrial matrix (GO:0005759);; Biological Process: regulation of pH (GO:0006885);; Biological Process: insulin receptor signaling pathway (GO:0008286);; Biological Process: regulation of acetyl-CoA biosynthetic process from pyruvate (GO:0010510);; Biological Process: …	K00898|1.5e-237|hsa:5166|K00898 pyruvate dehydrogenase kinase 2/3/4 [EC:2.7.11.2] | (RefSeq) PDK4; pyruvate dehydrogenase kinase 4	--	[T]	Signal transduction mechanisms	Mitochondrial branched-chain alpha-ketoacid dehydrogenase kinase	[Pyruvate dehydrogenase (acetyl-transferring)] kinase isozyme 4, mitochondrial OS=Homo sapiens OX=9606 GN=PDK4 PE=1 SV=1	T	Signal transduction mechanisms	pyruvate dehydrogenase kinase, isozyme 4 [Homo sapiens]
ENSG00000004809	SLC22A16	0	0	0	0	0.019629	3	0	0	0	0	0	0	--	--	--	[G]	Carbohydrate transport and metabolism	Cellular Component: integral component of membrane (GO:0016021);; Molecular Function: transmembrane transporter activity (GO:0022857);;	K08212|2.2e-297|hsa:85413|K08212 MFS transporter, OCT family, solute carrier family 22 (organic cation transporter), member 16 | (RefSeq) SLC22A16, CT2, FLIPT2, HEL-S-18, OAT6, OCT6, OKB1, dJ261K5.1; solute carrier family 22 member 16	--	[R]	General function prediction only	Sugar (and other) transporter	Solute carrier family 22 member 16 OS=Homo sapiens OX=9606 GN=SLC22A16 PE=1 SV=1	P	Inorganic ion transport and metabolism	carnitine transporter 2 [Homo sapiens]
ENSG00000004838	ZMYND10	0.594304	128	0.626906	93	0.542566	111	0.403695	81	0.395892	86	0.331378	68	0.101651637	-0.440706277	normal	--	--	Biological Process: microtubule cytoskeleton organization (GO:0000226);; Biological Process: microtubule bundle formation (GO:0001578);; Cellular Component: cellular_component (GO:0005575);; Cellular Component: intracellular (GO:0005622);; Cellular Component: cell (GO:0005623);; Cellular Component: cytoplasm (GO:0005737);; Cellular Component: centrosome (GO:0005813);; Cellular Component: microtub…	K24030|4.4e-256|hsa:51364|K24030 zinc finger MYND domain-containing protein 10 | (RefSeq) ZMYND10, BLU, CILD22, DNAAF7, FLU; zinc finger MYND-type containing 10	--	--	--	MYND finger	Zinc finger MYND domain-containing protein 10 OS=Homo sapiens OX=9606 GN=ZMYND10 PE=1 SV=2	S	Function unknown	zinc finger MYND domain-containing protein 10 isoform 1 [Homo sapiens]
ENSG00000004846	ABCB5	0.031784	8	0.027102	7	0.004791	2	0.02853	12	0.039138	18	0.074767	29	--	--	--	[V]	Defense mechanisms	Molecular Function: ATP binding (GO:0005524);; Cellular Component: integral component of membrane (GO:0016021);; Molecular Function: ATPase activity (GO:0016887);; Molecular Function: ATPase activity, coupled to transmembrane movement of substances (GO:0042626);;	K05660|0.0e+00|hsa:340273|K05660 ATP-binding cassette, subfamily B (MDR/TAP), member 5 | (RefSeq) ABCB5, ABCB5alpha, ABCB5beta, EST422562; ATP binding cassette subfamily B member 5	ABC transporters (ko02010)	[Q]	Secondary metabolites biosynthesis, transport and catabolism	ABC transporter transmembrane region	ATP-binding cassette sub-family B member 5 OS=Homo sapiens OX=9606 GN=ABCB5 PE=1 SV=4	Q	Secondary metabolites biosynthesis, transport and catabolism	ATP-binding cassette sub-family B member 5 isoform 1 [Homo sapiens]
ENSG00000004848	ARX	0	0	0	0	0	0	0.010078	3	0.008295	2	0	0	--	--	--	--	--	Biological Process: negative regulation of transcription from RNA polymerase II promoter (GO:0000122);; Biological Process: cell morphogenesis (GO:0000902);; Biological Process: cell morphogenesis involved in differentiation (GO:0000904);; Molecular Function: transcription regulatory region sequence-specific DNA binding (GO:0000976);; Molecular Function: RNA polymerase II regulatory region sequen…	K09452|4.3e-240|hsa:170302|K09452 homeobox protein aristaless-related | (RefSeq) ARX, CT121, EIEE1, ISSX, MRX29, MRX32, MRX33, MRX36, MRX38, MRX43, MRX54, MRX76, MRX87, MRXS1, PRTS; aristaless related homeobox	--	[R]	General function prediction only	Homeodomain	Homeobox protein ARX OS=Homo sapiens OX=9606 GN=ARX PE=1 SV=1	K	Transcription	homeobox protein ARX [Homo sapiens]
ENSG00000004864	SLC25A13	33.712223	8183	33.951427	7168	33.369326	7520	34.044457	7375	35.678586	8444	33.189174	7594	0.837435375	0.019145834	normal	--	--	Molecular Function: ATP transmembrane transporter activity (GO:0005347);; Molecular Function: calcium ion binding (GO:0005509);; Cellular Component: integral component of membrane (GO:0016021);;	K15105|0.0e+00|nle:100606811|K15105 solute carrier family 25 (mitochondrial aspartate/glutamate transporter), member 12/13 | (RefSeq) SLC25A13; calcium-binding mitochondrial carrier protein Aralar2 isoform X1	--	[C]	Energy production and conversion	Mitochondrial carrier protein	Calcium-binding mitochondrial carrier protein Aralar2 OS=Homo sapiens OX=9606 GN=SLC25A13 PE=1 SV=2	C	Energy production and conversion	calcium-binding mitochondrial carrier protein Aralar2 isoform 1 [Homo sapiens]
ENSG00000004866	ST7	20.503275	3662	23.011607	3568	23.469394	3856	21.843355	3491	28.242284	5052	24.483619	4086	0.191693425	0.160529929	normal	--	--	Cellular Component: integral component of membrane (GO:0016021);;	K17681|2.7e-115|dpte:113789892|K17681 ATPase family AAA domain-containing protein 3A/B | (RefSeq) ATPase family AAA domain-containing protein 3-like	--	[R]	General function prediction only	ST7 protein	Suppressor of tumorigenicity 7 protein OS=Homo sapiens OX=9606 GN=ST7 PE=1 SV=1	S	Function unknown	suppressor of tumorigenicity 7 protein isoform 8 [Homo sapiens]
ENSG00000004897	CDC27	22.195255	8707	25.136192	8165	25.302783	9112	18.092042	6247	17.036282	6150	18.708542	6718	3.03E-07	-0.451296488	normal	--	--	Cellular Component: nucleoplasm (GO:0005654);; Biological Process: cell division (GO:0051301);;	K03350|0.0e+00|hsa:996|K03350 anaphase-promoting complex subunit 3 | (RefSeq) CDC27, ANAPC3, APC3, CDC27Hs, D0S1430E, D17S978E, H-NUC, HNUC, NUC2; cell division cycle 27	Cell cycle (ko04110);; Oocyte meiosis (ko04114);; Ubiquitin mediated proteolysis (ko04120);; Progesterone-mediated oocyte maturation (ko04914);; Human T-cell leukemia virus 1 infection (ko05166)	[D]	Cell cycle control, cell division, chromosome partitioning	Tetratricopeptide repeat	Cell division cycle protein 27 homolog OS=Homo sapiens OX=9606 GN=CDC27 PE=1 SV=2	D	Cell cycle control, cell division, chromosome partitioning	cell division cycle protein 27 homolog isoform 2 [Homo sapiens]
ENSG00000004939	SLC4A1	0.014587	6	0	0	0	0	0.003803	2	0	0	0	0	--	--	--	--	--	Molecular Function: inorganic anion exchanger activity (GO:0005452);; Cellular Component: integral component of membrane (GO:0016021);;	K06573|0.0e+00|hsa:6521|K06573 solute carrier family 4 (anion exchanger), member 1 | (RefSeq) SLC4A1, AE1, BND3, CD233, CHC, DI, EMPB3, EPB3, FR, RTA1A, SAO, SPH4, SW, WD, WD1, WR; solute carrier family 4 member 1 (Diego blood group)	Collecting duct acid secretion (ko04966)	[P]	Inorganic ion transport and metabolism	HCO3- transporter family	Band 3 anion transport protein OS=Homo sapiens OX=9606 GN=SLC4A1 PE=1 SV=3	P	Inorganic ion transport and metabolism	band 3 anion transport protein [Homo sapiens]
ENSG00000004948	CALCR	0.010513	4	0.040622	11	0.05366	15	0.034265	10	0.048044	14	0.047169	14	--	--	--	--	--	Molecular Function: calcitonin receptor activity (GO:0004948);; Biological Process: cell surface receptor signaling pathway (GO:0007166);; Cellular Component: integral component of membrane (GO:0016021);;	K04576|1.6e-294|hsa:799|K04576 calcitonin receptor | (RefSeq) CALCR, CRT, CT-R, CTR, CTR1; calcitonin receptor	Neuroactive ligand-receptor interaction (ko04080);; Osteoclast differentiation (ko04380)	[T]	Signal transduction mechanisms	7 transmembrane receptor (Secretin family)	Calcitonin receptor OS=Homo sapiens OX=9606 GN=CALCR PE=1 SV=3	T	Signal transduction mechanisms	calcitonin receptor isoform 1 precursor [Homo sapiens]
ENSG00000004961	HCCS	23.636403	3081	24.77113	2889	23.716021	3063	22.499764	2865	27.777445	3726	25.64144	3176	0.405043257	0.091407646	normal	--	--	Molecular Function: holocytochrome-c synthase activity (GO:0004408);; Cellular Component: mitochondrion (GO:0005739);; Cellular Component: mitochondrial inner membrane (GO:0005743);; Molecular Function: metal ion binding (GO:0046872);;	K01764|1.2e-160|hsa:3052|K01764 cytochrome c heme-lyase [EC:4.4.1.17] | (RefSeq) HCCS, CCHL, LSDMCA1, MCOPS7, MLS; holocytochrome c synthase	Porphyrin and chlorophyll metabolism (ko00860)	[CO]	Energy production and conversion;; Posttranslational modification, protein turnover, chaperones	Cytochrome c/c1 heme lyase	Cytochrome c-type heme lyase OS=Homo sapiens OX=9606 GN=HCCS PE=1 SV=1	--	--	cytochrome c-type heme lyase [Homo sapiens]
ENSG00000004975	DVL2	29.180519	6554	28.113911	5477	27.361005	5712	36.156831	7148	34.072391	7330	35.924606	7515	8.13E-05	0.296271045	normal	--	--	Cellular Component: nucleoplasm (GO:0005654);; Biological Process: Wnt signaling pathway (GO:0016055);; Cellular Component: aggresome (GO:0016235);; Cellular Component: nuclear body (GO:0016604);; Biological Process: intracellular signal transduction (GO:0035556);;	K02353|0.0e+00|hsa:1856|K02353 segment polarity protein dishevelled | (RefSeq) DVL2; dishevelled segment polarity protein 2	mTOR signaling pathway (ko04150);; Wnt signaling pathway (ko04310);; Notch signaling pathway (ko04330);; Hippo signaling pathway (ko04390);; Signaling pathways regulating pluripotency of stem cells (ko04550);; Melanogenesis (ko04916);; Cushing syndrome (ko04934);; Alzheimer disease (ko05010);; Human papillomavirus infection (ko05165);; Pathways in cancer (ko05200);; Basal cell carcinoma (ko05217)…	[R]	General function prediction only	Segment polarity protein dishevelled (Dsh) C terminal	Segment polarity protein dishevelled homolog DVL-2 OS=Homo sapiens OX=9606 GN=DVL2 PE=1 SV=1	K	Transcription	segment polarity protein dishevelled homolog DVL-2 [Homo sapiens]
ENSG00000005001	PRSS22	0	0	0	0	0.019284	2	0.160394	16	0.120095	13	0.239284	24	--	--	--	[O]	Posttranslational modification, protein turnover, chaperones	Molecular Function: serine-type endopeptidase activity (GO:0004252);;	K09626|1.7e-188|hsa:64063|K09626 brain-specific serine protease 4 [EC:3.4.21.-] | (RefSeq) PRSS22, BSSP-4, SP001LA, hBSSP-4; serine protease 22	--	[E]	Amino acid transport and metabolism	Trypsin	Brain-specific serine protease 4 OS=Homo sapiens OX=9606 GN=PRSS22 PE=1 SV=1	O	Posttranslational modification, protein turnover, chaperones	PRSS22, partial [Homo sapiens]
ENSG00000005007	UPF1	55.372841	22811	56.116977	20124	53.365202	20410	53.027052	19484	65.847378	26455	60.419499	23564	0.25068899	0.113900719	normal	[L]	Replication, recombination and repair	Biological Process: nuclear-transcribed mRNA catabolic process, nonsense-mediated decay (GO:0000184);; Molecular Function: DNA binding (GO:0003677);; Molecular Function: helicase activity (GO:0004386);; Molecular Function: ATP binding (GO:0005524);; Cellular Component: nucleoplasm (GO:0005654);; Cellular Component: cytoplasm (GO:0005737);; Molecular Function: zinc ion binding (GO:0008270);;	K14326|0.0e+00|cjc:100388434|K14326 regulator of nonsense transcripts 1 [EC:3.6.4.-] | (RefSeq) UPF1; UPF1, RNA helicase and ATPase	RNA transport (ko03013);; mRNA surveillance pathway (ko03015)	[A]	RNA processing and modification	RNA helicase (UPF2 interacting domain)	Regulator of nonsense transcripts 1 OS=Homo sapiens OX=9606 GN=UPF1 PE=1 SV=2	L	Replication, recombination and repair	PREDICTED: regulator of nonsense transcripts 1 isoform X4 [Chlorocebus sabaeus]
ENSG00000005020	SKAP2	5.592569	1730	5.551845	1489	5.360249	1540	10.417561	2874	8.365752	2524	9.83358	2871	2.65E-14	0.772917485	normal	--	--	Biological Process: activation of immune response (GO:0002253);; Biological Process: immune system process (GO:0002376);; Biological Process: regulation of immune system process (GO:0002682);; Biological Process: positive regulation of immune system process (GO:0002684);; Biological Process: immune response-activating signal transduction (GO:0002757);; Biological Process: immune response-regulati…	K23471|4.8e-208|hsa:8935|K23471 src kinase-associated phosphoprotein 2 | (RefSeq) SKAP2, PRAP, RA70, SAPS, SCAP2, SKAP-HOM, SKAP55R; src kinase associated phosphoprotein 2	Yersinia infection (ko05135)	--	--	PH domain	Src kinase-associated phosphoprotein 2 OS=Homo sapiens OX=9606 GN=SKAP2 PE=1 SV=1	T	Signal transduction mechanisms	src kinase-associated phosphoprotein 2 isoform 1 [Homo sapiens]
ENSG00000005022	SLC25A5	263.821747	25995	248.709015	21324	232.542221	21283	300.692047	26435	283.095398	27213	280.330322	26076	0.008112794	0.205508118	normal	--	--	Molecular Function: ATP transmembrane transporter activity (GO:0005347);; Cellular Component: mitochondrial inner membrane (GO:0005743);; Cellular Component: integral component of membrane (GO:0016021);;	K05863|9.5e-170|hsa:292|K05863 solute carrier family 25 (mitochondrial adenine nucleotide translocator), member 4/5/6/31 | (RefSeq) SLC25A5, 2F1, AAC2, ANT2, T2, T3; solute carrier family 25 member 5	Calcium signaling pathway (ko04020);; cGMP-PKG signaling pathway (ko04022);; Necroptosis (ko04217);; Cellular senescence (ko04218);; Alzheimer disease (ko05010);; Parkinson disease (ko05012);; Huntington disease (ko05016);; Spinocerebellar ataxia (ko05017);; Prion disease (ko05020);; Influenza A (ko05164);; Human T-cell leukemia virus 1 infection (ko05166)	[C]	Energy production and conversion	Mitochondrial carrier protein	ADP/ATP translocase 2 OS=Homo sapiens OX=9606 GN=SLC25A5 PE=1 SV=7	C	Energy production and conversion	SLC25A5 protein, partial [Homo sapiens]
ENSG00000005059	MCUB	1.273892	225	0.979049	151	1.378444	226	1.800952	284	1.559128	268	1.574599	262	0.048603175	0.399993963	normal	--	--	Molecular Function: molecular_function (GO:0003674);; Molecular Function: calcium channel regulator activity (GO:0005246);; Molecular Function: calcium channel activity (GO:0005262);; Cellular Component: cellular_component (GO:0005575);; Cellular Component: intracellular (GO:0005622);; Cellular Component: cell (GO:0005623);; Cellular Component: cytoplasm (GO:0005737);; Cellular Component: mitocho…	K22829|2.1e-189|hsa:55013|K22829 calcium uniporter regulatory subunit MCUb, mitochondrial | (RefSeq) MCUB, CCDC109B; mitochondrial calcium uniporter dominant negative subunit beta	--	[R]	General function prediction only	Mitochondrial calcium uniporter	Calcium uniporter regulatory subunit MCUb, mitochondrial OS=Homo sapiens OX=9606 GN=MCUB PE=1 SV=2	P	Inorganic ion transport and metabolism	calcium uniporter regulatory subunit MCUb, mitochondrial [Homo sapiens]
ENSG00000005073	HOXA11	1.979171	349	2.092831	324	2.057038	329	2.523977	400	3.303915	571	3.043375	495	0.001402976	0.50508032	normal	--	--	Cellular Component: nucleus (GO:0005634);; Biological Process: regulation of transcription, DNA-templated (GO:0006355);; Molecular Function: sequence-specific DNA binding (GO:0043565);;	K21951|6.1e-135|hsa:3207|K21951 homeobox protein Hox-A11 | (RefSeq) HOXA11, HOX1, HOX1I, RUSAT1; homeobox A11	Transcriptional misregulation in cancer (ko05202)	[K]	Transcription	Protein of unknown function (DUF3528)	Homeobox protein Hox-A11 OS=Homo sapiens OX=9606 GN=HOXA11 PE=2 SV=2	K	Transcription	homeobox protein Hox-A11 [Homo sapiens]
ENSG00000005075	POLR2J	46.34385	3322	44.513545	2775	42.512628	2831	42.649184	2728	42.88395	2996	41.862738	2828	0.433337217	-0.072806203	normal	[K]	Transcription	Molecular Function: RNA polymerase II activity (GO:0001055);; Molecular Function: DNA binding (GO:0003677);; Cellular Component: DNA-directed RNA polymerase II, core complex (GO:0005665);; Molecular Function: protein dimerization activity (GO:0046983);;	K03008|8.3e-61|acyg:106041445|K03008 DNA-directed RNA polymerase II subunit RPB11 | (RefSeq) POLR2J; DNA-directed RNA polymerase II subunit RPB11-a	RNA polymerase (ko03020)	[K]	Transcription	RNA polymerase Rpb3/Rpb11 dimerisation domain	DNA-directed RNA polymerase II subunit RPB11-a OS=Homo sapiens OX=9606 GN=POLR2J PE=1 SV=1	K	Transcription	DNA-directed RNA polymerase II subunit RPB11-a isoform X2 [Homo sapiens]
ENSG00000005100	DHX33	12.534531	5306	12.515257	4585	11.430724	4470	9.71914	3693	10.513388	4319	9.907075	3932	0.000820309	-0.276345818	normal	[J]	Translation, ribosomal structure and biogenesis	Molecular Function: nucleic acid binding (GO:0003676);; Molecular Function: helicase activity (GO:0004386);; Molecular Function: ATP binding (GO:0005524);;	K17820|0.0e+00|hsa:56919|K17820 ATP-dependent RNA helicase DHX33 [EC:3.6.4.13] | (RefSeq) DHX33, DDX33; DEAH-box helicase 33	NOD-like receptor signaling pathway (ko04621)	[A]	RNA processing and modification	Helicase associated domain (HA2)	ATP-dependent RNA helicase DHX33 OS=Homo sapiens OX=9606 GN=DHX33 PE=1 SV=2	A	RNA processing and modification	ATP-dependent RNA helicase DHX33 isoform 1 [Homo sapiens]
ENSG00000005102	MEOX1	0.033577	8	0.034409	7	0.035474	7	0.014562	3	0.013235	3	0	0	--	--	--	--	--	Molecular Function: transcription regulatory region sequence-specific DNA binding (GO:0000976);; Molecular Function: RNA polymerase II regulatory region sequence-specific DNA binding (GO:0000977);; Molecular Function: RNA polymerase II core promoter proximal region sequence-specific DNA binding (GO:0000978);; Molecular Function: RNA polymerase II transcription factor activity, sequence-specific D…	K09322|1.9e-142|hsa:4222|K09322 homeobox protein MOX | (RefSeq) MEOX1, KFS2, MOX1; mesenchyme homeobox 1	--	[R]	General function prediction only	Homeodomain	Homeobox protein MOX-1 OS=Homo sapiens OX=9606 GN=MEOX1 PE=1 SV=1	K	Transcription	homeobox protein MOX-1 isoform 1 [Homo sapiens]
ENSG00000005108	THSD7A	0.380322	312	0.389257	280	0.397154	305	0.687838	503	0.672367	539	0.778283	607	8.99E-09	0.829564571	normal	--	--	Cellular Component: integral component of membrane (GO:0016021);;	K04512|1.4e-52|ccar:109070055|K04512 dishevelled associated activator of morphogenesis | (RefSeq) disheveled-associated activator of morphogenesis 2-like	Wnt signaling pathway (ko04310)	[O]	Posttranslational modification, protein turnover, chaperones	Spondin-like TSP1 domain	Thrombospondin type-1 domain-containing protein 7A OS=Homo sapiens OX=9606 GN=THSD7A PE=1 SV=4	O	Posttranslational modification, protein turnover, chaperones	thrombospondin type-1 domain-containing protein 7A precursor [Homo sapiens]
ENSG00000005156	LIG3	7.200229	4514	7.057664	3946	7.496597	3958	6.066197	3349	6.424903	3870	6.245064	3714	0.016930703	-0.195870824	normal	[L]	Replication, recombination and repair	Molecular Function: DNA binding (GO:0003677);; Molecular Function: DNA ligase (ATP) activity (GO:0003910);; Molecular Function: ATP binding (GO:0005524);; Biological Process: DNA replication (GO:0006260);; Biological Process: DNA recombination (GO:0006310);; Biological Process: DNA ligation involved in DNA repair (GO:0051103);; Biological Process: DNA biosynthetic process (GO:0071897);;	K10776|0.0e+00|hsa:3980|K10776 DNA ligase 3 [EC:6.5.1.1] | (RefSeq) LIG3, LIG2, LIG3alpha; DNA ligase 3	Base excision repair (ko03410)	[L]	Replication, recombination and repair	ATP dependent DNA ligase domain	DNA ligase 3 OS=Homo sapiens OX=9606 GN=LIG3 PE=1 SV=2	L	Replication, recombination and repair	DNA ligase 3 isoform X1 [Homo sapiens]
ENSG00000005175	RPAP3	12.240988	3583	13.113161	3193	16.206604	3948	9.132953	2415	10.937881	2852	11.103337	3027	0.000379236	-0.380357149	normal	--	--	Molecular Function: protein binding (GO:0005515);; Cellular Component: cellular_component (GO:0005575);; Cellular Component: intracellular (GO:0005622);; Cellular Component: cell (GO:0005623);; Cellular Component: cytoplasm (GO:0005737);; Cellular Component: cytosol (GO:0005829);; Cellular Component: macromolecular complex (GO:0032991);; Cellular Component: intracellular part (GO:0044424);; Cellu…	K23002|0.0e+00|hsa:79657|K23002 RNA polymerase II-associated protein 3 | (RefSeq) RPAP3, Tah1, hSpagh; RNA polymerase II associated protein 3	--	[S]	Function unknown	Tetratricopeptide repeat	RNA polymerase II-associated protein 3 OS=Homo sapiens OX=9606 GN=RPAP3 PE=1 SV=2	S	Function unknown	RNA polymerase II-associated protein 3 isoform 1 [Homo sapiens]
ENSG00000005187	ACSM3	7.465786	1515	7.741328	1374	8.029645	1536	7.023526	1260	3.6478	707	4.533655	834	0.051555574	-0.557950103	normal	[I]	Lipid transport and metabolism	Molecular Function: catalytic activity (GO:0003824);;	K01896|0.0e+00|hsa:6296|K01896 medium-chain acyl-CoA synthetase [EC:6.2.1.2] | (RefSeq) ACSM3, SA, SAH; acyl-CoA synthetase medium chain family member 3	Butanoate metabolism (ko00650)	[I]	Lipid transport and metabolism	AMP-binding enzyme	Acyl-coenzyme A synthetase ACSM3, mitochondrial OS=Homo sapiens OX=9606 GN=ACSM3 PE=1 SV=2	H	Coenzyme transport and metabolism	acyl-coenzyme A synthetase ACSM3, mitochondrial isoform 1 [Homo sapiens]
ENSG00000005189	REXO5	4.036742	783	4.269219	730	4.382403	805	2.656295	451	2.603769	504	2.809859	515	1.59E-07	-0.654142433	normal	--	--	Molecular Function: RNA binding (GO:0003723);; Molecular Function: exonuclease activity (GO:0004527);;	K14570|0.0e+00|hsa:81691|K14570 RNA exonuclease 1 [EC:3.1.-.-] | (RefSeq) REXO5, NEF-sp; RNA exonuclease 5	Ribosome biogenesis in eukaryotes (ko03008)	[L]	Replication, recombination and repair	RNA recognition motif. (a.k.a. RRM, RBD, or RNP domain)	RNA exonuclease 5 OS=Homo sapiens OX=9606 GN=REXO5 PE=2 SV=1	L	Replication, recombination and repair	RNA exonuclease 5 isoform 1 [Homo sapiens]
ENSG00000005194	CIAPIN1	24.71654	3233	26.663155	3112	25.885829	3226	19.30258	2625	27.468203	3629	20.484193	2995	0.573346469	-0.069796842	normal	--	--	Cellular Component: nucleoplasm (GO:0005654);; Cellular Component: mitochondrion (GO:0005739);; Cellular Component: mitochondrial intermembrane space (GO:0005758);; Molecular Function: methyltransferase activity (GO:0008168);; Biological Process: iron-sulfur cluster assembly (GO:0016226);; Molecular Function: metal ion binding (GO:0046872);; Molecular Function: 4 iron, 4 sulfur cluster binding (G…	K22746|1.9e-173|hsa:57019|K22746 anamorsin | (RefSeq) CIAPIN1, Anamorsin, CIAE2, DRE2, PRO0915; cytokine induced apoptosis inhibitor 1	--	[S]	Function unknown	Cytokine-induced anti-apoptosis inhibitor 1, Fe-S biogenesis	Anamorsin OS=Homo sapiens OX=9606 GN=CIAPIN1 PE=1 SV=2	S	Function unknown	anamorsin isoform 1 [Homo sapiens]
ENSG00000005206	SPPL2B	29.107606	6245	27.185095	5057	25.513279	5252	40.053203	7987	38.392207	8214	39.474933	8147	4.27E-13	0.541687606	normal	--	--	Cellular Component: nucleoplasm (GO:0005654);; Cellular Component: centrosome (GO:0005813);; Cellular Component: plasma membrane (GO:0005886);; Cellular Component: actin cytoskeleton (GO:0015629);; Cellular Component: integral component of membrane (GO:0016021);; Biological Process: membrane protein intracellular domain proteolysis (GO:0031293);; Molecular Function: aspartic endopeptidase activit…	K09597|0.0e+00|hsa:56928|K09597 signal peptide peptidase-like 2B [EC:3.4.23.-] | (RefSeq) SPPL2B, IMP-4, IMP4, PSH4, PSL1; signal peptide peptidase like 2B	--	[R]	General function prediction only	Signal peptide peptidase	Signal peptide peptidase-like 2B OS=Homo sapiens OX=9606 GN=SPPL2B PE=1 SV=2	S	Function unknown	signal peptide peptidase-like 2B isoform 2 precursor [Homo sapiens]
ENSG00000005238	FAM214B	2.92284	661	2.672834	554	2.015008	544	4.781023	1005	3.439285	825	4.320291	927	4.70E-06	0.620568144	normal	--	--	Cellular Component: cellular_component (GO:0005575);; Cellular Component: intracellular (GO:0005622);; Cellular Component: cell (GO:0005623);; Cellular Component: nucleus (GO:0005634);; Cellular Component: organelle (GO:0043226);; Cellular Component: membrane-bounded organelle (GO:0043227);; Cellular Component: intracellular organelle (GO:0043229);; Cellular Component: intracellular membrane-boun…	--	--	[S]	Function unknown	Chromosome segregation during meiosis	Protein FAM214B OS=Homo sapiens OX=9606 GN=FAM214B PE=1 SV=1	S	Function unknown	protein FAM214B [Homo sapiens]
ENSG00000005243	COPZ2	0.223672	15	0.507393	26	0.302284	17	1.408446	73	1.744962	108	1.925223	113	1.79E-08	1.757790069	up	--	--	Cellular Component: Golgi membrane (GO:0000139);; Biological Process: intracellular protein transport (GO:0006886);; Biological Process: retrograde vesicle-mediated transport, Golgi to ER (GO:0006890);; Cellular Component: COPI vesicle coat (GO:0030126);;	K20472|1.9e-111|ggo:101126868|K20472 coatomer subunit zeta | (RefSeq) COPZ2; coatomer subunit zeta-2 isoform X1	--	[U]	Intracellular trafficking, secretion, and vesicular transport	Clathrin adaptor complex small chain	Coatomer subunit zeta-2 OS=Homo sapiens OX=9606 GN=COPZ2 PE=2 SV=1	U	Intracellular trafficking, secretion, and vesicular transport	coatomer subunit zeta-2 [Macaca mulatta]
ENSG00000005249	PRKAR2B	8.884886	2574	8.716348	2197	9.037587	2432	3.491273	903	2.398751	678	2.738967	749	1.89E-37	-1.583841607	down	[T]	Signal transduction mechanisms	Cellular Component: cAMP-dependent protein kinase complex (GO:0005952);; Biological Process: fatty acid metabolic process (GO:0006631);; Biological Process: learning (GO:0007612);; Molecular Function: cAMP-dependent protein kinase regulator activity (GO:0008603);; Molecular Function: kinase activity (GO:0016301);; Molecular Function: protein kinase binding (GO:0019901);; Molecular Function: prote…	K04739|6.7e-238|hsa:5577|K04739 cAMP-dependent protein kinase regulator | (RefSeq) PRKAR2B, PRKAR2, RII-BETA; protein kinase cAMP-dependent type II regulatory subunit beta	Insulin signaling pathway (ko04910)	[T]	Signal transduction mechanisms	Cyclic nucleotide-binding domain	cAMP-dependent protein kinase type II-beta regulatory subunit OS=Homo sapiens OX=9606 GN=PRKAR2B PE=1 SV=3	T	Signal transduction mechanisms	cAMP-dependent protein kinase type II-beta regulatory subunit [Homo sapiens]
ENSG00000005302	MSL3	6.161351	1233	6.403372	1120	6.957808	1355	5.145597	940	5.775534	1161	5.823229	1139	0.099240116	-0.207777981	normal	--	--	Cellular Component: nucleus (GO:0005634);; Biological Process: chromatin organization (GO:0006325);; Biological Process: regulation of transcription, DNA-templated (GO:0006355);;	K18403|1.7e-72|ggo:101148577|K18403 male-specific lethal 3 | (RefSeq) MSL3; male-specific lethal 3 homolog isoform X1	--	[BK]	Chromatin structure and dynamics;; Transcription	MRG	Male-specific lethal 3 homolog OS=Homo sapiens OX=9606 GN=MSL3 PE=1 SV=1	--	--	MSL3 isoform 9 [Pongo abelii]
ENSG00000005339	CREBBP	9.541003	7609	8.784567	6154	7.722456	5762	8.712373	6327	10.538015	8277	10.034661	7563	0.114870657	0.166889951	normal	--	--	Biological Process: negative regulation of transcription from RNA polymerase II promoter (GO:0000122);; Cellular Component: histone acetyltransferase complex (GO:0000123);; Cellular Component: nuclear chromosome (GO:0000228);; Cellular Component: chromosome, centromeric region (GO:0000775);; Cellular Component: kinetochore (GO:0000776);; Cellular Component: condensed chromosome kinetochore (GO:00…	K04498|0.0e+00|hsa:1387|K04498 E1A/CREB-binding protein [EC:2.3.1.48] | (RefSeq) CREBBP, CBP, KAT3A, MKHK1, RSTS, RSTS1; CREB binding protein	cAMP signaling pathway (ko04024);; HIF-1 signaling pathway (ko04066);; FoxO signaling pathway (ko04068);; Cell cycle (ko04110);; Wnt signaling pathway (ko04310);; Notch signaling pathway (ko04330);; TGF-beta signaling pathway (ko04350);; Adherens junction (ko04520);; JAK-STAT signaling pathway (ko04630);; Long-term potentiation (ko04720);; Melanogenesis (ko04916);; Thyroid hormone signaling pathw…	[K]	Transcription	Histone acetylation protein	CREB-binding protein OS=Homo sapiens OX=9606 GN=CREBBP PE=1 SV=3	K	Transcription	CREB-binding protein isoform a [Homo sapiens]
ENSG00000005379	TSPOAP1	1.00745	458	0.919921	388	1.03143	397	0.969232	391	0.798713	329	0.944387	366	0.261018482	-0.193266943	normal	--	--	Molecular Function: molecular_function (GO:0003674);; Molecular Function: receptor binding (GO:0005102);; Molecular Function: binding (GO:0005488);; Molecular Function: protein binding (GO:0005515);; Cellular Component: cellular_component (GO:0005575);; Cellular Component: intracellular (GO:0005622);; Cellular Component: cell (GO:0005623);; Cellular Component: cytoplasm (GO:0005737);; Cellular Co…	K19922|0.0e+00|hsa:9256|K19922 peripheral-type benzodiazepine receptor-associated protein 1 | (RefSeq) TSPOAP1, BZRAP1, PBR-IP, PRAX-1, PRAX1, RIM-BP1, RIMBP1; TSPO associated protein 1	--	[TZ]	Signal transduction mechanisms;; Cytoskeleton	Variant SH3 domain	Peripheral-type benzodiazepine receptor-associated protein 1 OS=Homo sapiens OX=9606 GN=TSPOAP1 PE=1 SV=2	Z	Cytoskeleton	peripheral-type benzodiazepine receptor-associated protein 1 isoform b [Homo sapiens]
ENSG00000005381	MPO	0	0	0	0	0	0	0	0	0	0	0	0	--	--	--	[Q]	Secondary metabolites biosynthesis, transport and catabolism	Biological Process: response to oxidative stress (GO:0006979);; Molecular Function: heme binding (GO:0020037);; Molecular Function: thiocyanate peroxidase activity (GO:0036393);; Biological Process: defense response to bacterium (GO:0042742);;	K10789|0.0e+00|hsa:4353|K10789 myeloperoxidase [EC:1.11.2.2] | (RefSeq) MPO; myeloperoxidase	Drug metabolism - other enzymes (ko00983);; Phagosome (ko04145);; Transcriptional misregulation in cancer (ko05202);; Acute myeloid leukemia (ko05221)	[R]	General function prediction only	Animal haem peroxidase	Myeloperoxidase OS=Homo sapiens OX=9606 GN=MPO PE=1 SV=1	S	Function unknown	myeloperoxidase precursor [Homo sapiens]
ENSG00000005421	PON1	1.032171	205	1.00421	174	1.083527	200	2.009727	350	2.419141	469	2.391234	449	1.92E-10	1.054308434	up	[G]	Carbohydrate transport and metabolism	Molecular Function: arylesterase activity (GO:0004064);; Cellular Component: extracellular region (GO:0005576);;	K01045|1.7e-205|hsa:5444|K01045 arylesterase / paraoxonase [EC:3.1.1.2 3.1.8.1] | (RefSeq) PON1, ESA, MVCD5, PON; paraoxonase 1	--	--	--	Arylesterase	Serum paraoxonase/arylesterase 1 OS=Homo sapiens OX=9606 GN=PON1 PE=1 SV=3	E	Amino acid transport and metabolism	serum paraoxonase/arylesterase 1 precursor [Homo sapiens]
ENSG00000005436	GCFC2	6.633768	1977	6.975115	1749	7.572648	1996	7.010508	1663	6.476433	1729	7.74189	1977	0.371924521	-0.103945621	normal	--	--	Molecular Function: DNA binding (GO:0003677);; Cellular Component: nucleus (GO:0005634);; Biological Process: regulation of transcription, DNA-templated (GO:0006355);;	K09061|0.0e+00|hsa:6936|K09061 GC-rich sequence DNA-binding factor | (RefSeq) GCFC2, C2orf3, DNABF, GCF, TCF9; GC-rich sequence DNA-binding factor 2	--	[K]	Transcription	GC-rich sequence DNA-binding factor-like protein	GC-rich sequence DNA-binding factor 2 OS=Homo sapiens OX=9606 GN=GCFC2 PE=1 SV=2	K	Transcription	GC-rich sequence DNA-binding factor 2 isoform 1 [Homo sapiens]
ENSG00000005448	WDR54	5.012873	442	5.278349	379	4.877468	402	6.181453	430	4.993194	422	4.415368	369	0.951274903	-0.012324357	normal	--	--	--	--	--	--	--	--	WD repeat-containing protein 54 OS=Homo sapiens OX=9606 GN=WDR54 PE=1 SV=1	S	Function unknown	WD repeat-containing protein 54 isoform b [Homo sapiens]
ENSG00000005469	CROT	7.157581	1661	7.711831	1573	6.80268	1479	13.438654	2779	17.075396	3916	16.104908	3570	1.66E-23	1.077021115	up	--	--	Molecular Function: transferase activity, transferring acyl groups (GO:0016746);; Cellular Component: intracellular membrane-bounded organelle (GO:0043231);;	K05940|0.0e+00|hsa:54677|K05940 carnitine O-octanoyltransferase [EC:2.3.1.137] | (RefSeq) CROT, COT; carnitine O-octanoyltransferase	Peroxisome (ko04146)	[I]	Lipid transport and metabolism	Choline/Carnitine o-acyltransferase	Peroxisomal carnitine O-octanoyltransferase OS=Homo sapiens OX=9606 GN=CROT PE=1 SV=2	I	Lipid transport and metabolism	peroxisomal carnitine O-octanoyltransferase isoform 2 [Homo sapiens]
ENSG00000005471	ABCB4	2.819034	885	3.100753	810	2.766906	779	4.730745	1263	3.58348	1038	4.298298	1189	0.000256211	0.472679341	normal	[V]	Defense mechanisms	Molecular Function: ATP binding (GO:0005524);; Cellular Component: integral component of membrane (GO:0016021);; Molecular Function: ATPase activity (GO:0016887);; Molecular Function: ATPase activity, coupled to transmembrane movement of substances (GO:0042626);;	K05659|0.0e+00|hsa:5244|K05659 ATP-binding cassette, subfamily B (MDR/TAP), member 4 [EC:7.6.2.2] | (RefSeq) ABCB4, ABC21, GBD1, ICP3, MDR2, MDR2/3, MDR3, PFIC-3, PGY3; ATP binding cassette subfamily B member 4	ABC transporters (ko02010);; Bile secretion (ko04976)	[Q]	Secondary metabolites biosynthesis, transport and catabolism	ABC transporter transmembrane region	Phosphatidylcholine translocator ABCB4 OS=Homo sapiens OX=9606 GN=ABCB4 PE=1 SV=2	Q	Secondary metabolites biosynthesis, transport and catabolism	phosphatidylcholine translocator ABCB4 isoform A [Homo sapiens]
ENSG00000005483	KMT2E	18.787899	9125	17.515387	7497	17.976576	8270	15.048678	6511	13.262156	6288	15.755872	7154	0.000187019	-0.324058121	normal	--	--	Molecular Function: exo-alpha-(2->3)-sialidase activity (GO:0052794);; Molecular Function: exo-alpha-(2->6)-sialidase activity (GO:0052795);; Molecular Function: exo-alpha-(2->8)-sialidase activity (GO:0052796);;	K09189|0.0e+00|hsa:55904|K09189 [histone H3]-lysine4 N-trimethyltransferase MLL5 [EC:2.1.1.354] | (RefSeq) KMT2E, HDCMC04P, MLL5, NKp44L, ODLURO; lysine methyltransferase 2E (inactive)	Lysine degradation (ko00310)	[R]	General function prediction only	PHD-finger	Inactive histone-lysine N-methyltransferase 2E OS=Homo sapiens OX=9606 GN=KMT2E PE=1 SV=1	K	Transcription	inactive histone-lysine N-methyltransferase 2E [Homo sapiens]
ENSG00000005486	RHBDD2	23.300263	3280	20.850206	2556	20.613317	2704	29.559598	3722	28.159294	3874	28.519233	3817	1.67E-06	0.404851621	normal	--	--	Cellular Component: Golgi membrane (GO:0000139);; Cellular Component: cellular_component (GO:0005575);; Cellular Component: intracellular (GO:0005622);; Cellular Component: cell (GO:0005623);; Cellular Component: nucleus (GO:0005634);; Cellular Component: nucleoplasm (GO:0005654);; Cellular Component: cytoplasm (GO:0005737);; Cellular Component: Golgi apparatus (GO:0005794);; Cellular Component: …	K09652|2.9e-123|hsa:57414|K09652 rhomboid domain-containing protein 2 | (RefSeq) RHBDD2, NPD007, RHBDL7; rhomboid domain containing 2	--	--	--	--	Rhomboid domain-containing protein 2 OS=Homo sapiens OX=9606 GN=RHBDD2 PE=1 SV=2	S	Function unknown	RHBDD2 protein, partial [Homo sapiens]
ENSG00000005513	SOX8	0.13822	33	0.102052	21	0.134501	30	0.102855	22	0.065449	16	0.112721	26	--	--	--	--	--	Molecular Function: RNA polymerase II transcription factor activity, sequence-specific DNA binding (GO:0000981);;	K09270|1.6e-253|hsa:30812|K09270 transcription factor SOX7/8/10/18 (SOX group E/F) | (RefSeq) SOX8; SRY-box transcription factor 8	--	[K]	Transcription	HMG (high mobility group) box	Transcription factor SOX-8 OS=Homo sapiens OX=9606 GN=SOX8 PE=2 SV=1	K	Transcription	transcription factor SOX-8 [Homo sapiens]
ENSG00000005700	IBTK	22.694034	10456	23.41341	9479	26.057118	10780	19.486463	7856	14.725467	6661	18.211074	7910	1.10E-05	-0.455386049	normal	[DZ]	Cell cycle control, cell division, chromosome partitioning;; Cytoskeleton	Cellular Component: nucleoplasm (GO:0005654);;	K10595|5.7e-20|pdam:113677391|K10595 E3 ubiquitin-protein ligase HERC2 [EC:2.3.2.26] | (RefSeq) E3 ubiquitin-protein ligase HERC2-like	Ubiquitin mediated proteolysis (ko04120)	[S]	Function unknown	Regulator of chromosome condensation (RCC1) repeat	Inhibitor of Bruton tyrosine kinase OS=Homo sapiens OX=9606 GN=IBTK PE=1 SV=3	--	--	inhibitor of Bruton tyrosine kinase isoform 1 [Homo sapiens]
ENSG00000005801	ZNF195	8.166473	1326	8.778399	1265	10.870801	1627	5.410799	763	5.911468	898	6.207701	873	8.23E-09	-0.731976997	normal	--	--	Molecular Function: nucleic acid binding (GO:0003676);; Biological Process: regulation of transcription, DNA-templated (GO:0006355);; Molecular Function: metal ion binding (GO:0046872);;	K09228|1.0e-152|hsa:7748|K09228 KRAB domain-containing zinc finger protein | (RefSeq) ZNF195, HRF1, ZNFP104; zinc finger protein 195	Herpes simplex virus 1 infection (ko05168)	[R]	General function prediction only	Zinc-finger double domain	Zinc finger protein 195 OS=Homo sapiens OX=9606 GN=ZNF195 PE=1 SV=2	K	Transcription	Krueppel family zinc finger protein [Homo sapiens]
ENSG00000005810	MYCBP2	6.755346	7436	6.557557	6209	6.165879	6353	5.716311	5657	4.936811	5329	5.920419	6186	0.016602906	-0.22530804	normal	[DZ]	Cell cycle control, cell division, chromosome partitioning;; Cytoskeleton	Biological Process: cell morphogenesis (GO:0000902);; Biological Process: cell morphogenesis involved in differentiation (GO:0000904);; Biological Process: system process (GO:0003008);; Molecular Function: molecular_function (GO:0003674);; Molecular Function: catalytic activity (GO:0003824);; Molecular Function: ubiquitin-protein transferase activity (GO:0004842);; Molecular Function: guanyl-nucl…	K10693|0.0e+00|hsa:23077|K10693 RCR-type E3 ubiquitin transferase [EC:2.3.2.33] | (RefSeq) MYCBP2, Myc-bp2, PAM, PHR1, Phr; MYC binding protein 2	--	[T]	Signal transduction mechanisms	PHR domain	E3 ubiquitin-protein ligase MYCBP2 OS=Homo sapiens OX=9606 GN=MYCBP2 PE=1 SV=4	T	Signal transduction mechanisms	MYC binding protein 2, isoform CRA_b [Homo sapiens]
ENSG00000005812	FBXL3	10.745365	2903	11.641944	2734	12.475571	3118	8.506492	2049	8.939036	2357	9.642463	2455	0.000296139	-0.363357835	normal	--	--	Cellular Component: nuclear body (GO:0016604);;	K10269|6.0e-250|ggo:101140713|K10269 F-box and leucine-rich repeat protein 3 | (RefSeq) FBXL3; F-box/LRR-repeat protein 3	Circadian rhythm (ko04710)	--	--	F-box-like	F-box/LRR-repeat protein 3 OS=Homo sapiens OX=9606 GN=FBXL3 PE=1 SV=1	S	Function unknown	F-box/LRR-repeat protein 3 [Homo sapiens]
ENSG00000005844	ITGAL	2.977823	1132	2.887426	978	2.687242	946	2.932606	1017	2.623506	971	2.955648	1101	0.973131654	0.005132813	normal	--	--	Biological Process: cell adhesion (GO:0007155);; Biological Process: integrin-mediated signaling pathway (GO:0007229);; Cellular Component: integrin complex (GO:0008305);;	K05718|0.0e+00|hsa:3683|K05718 integrin alpha L | (RefSeq) ITGAL, CD11A, LFA-1, LFA1A; integrin subunit alpha L	Rap1 signaling pathway (ko04015);; Cell adhesion molecules (ko04514);; Natural killer cell mediated cytotoxicity (ko04650);; Leukocyte transendothelial migration (ko04670);; Regulation of actin cytoskeleton (ko04810);; Malaria (ko05144);; Staphylococcus aureus infection (ko05150);; Human T-cell leukemia virus 1 infection (ko05166);; Epstein-Barr virus infection (ko05169);; Rheumatoid arthritis (k…	[W]	Extracellular structures	Integrin alpha	Integrin alpha-L OS=Homo sapiens OX=9606 GN=ITGAL PE=1 SV=3	W	Extracellular structures	integrin alpha-L isoform a precursor [Homo sapiens]
ENSG00000005882	PDK2	4.675892	1238	4.484443	1037	4.338086	1073	4.269686	1005	5.365839	1393	5.765052	1433	0.209301384	0.172603857	normal	[T]	Signal transduction mechanisms	Molecular Function: protein kinase activity (GO:0004672);; Molecular Function: ATP binding (GO:0005524);; Cellular Component: mitochondrial matrix (GO:0005759);;	K00898|5.0e-238|ggo:101129032|K00898 pyruvate dehydrogenase kinase 2/3/4 [EC:2.7.11.2] | (RefSeq) PDK2; pyruvate dehydrogenase kinase, isozyme 2	--	[T]	Signal transduction mechanisms	Mitochondrial branched-chain alpha-ketoacid dehydrogenase kinase	[Pyruvate dehydrogenase (acetyl-transferring)] kinase isozyme 2, mitochondrial OS=Homo sapiens OX=9606 GN=PDK2 PE=1 SV=2	T	Signal transduction mechanisms	pyruvate dehydrogenase kinase, isozyme 2 isoform X1 [Pan troglodytes]
ENSG00000005884	ITGA3	6.994994	2571	7.263244	2270	6.644898	2298	15.381192	5118	12.352447	4461	12.794821	4489	4.06E-22	0.951778567	normal	[Q]	Secondary metabolites biosynthesis, transport and catabolism	Biological Process: neuron migration (GO:0001764);; Molecular Function: fibronectin binding (GO:0001968);; Molecular Function: integrin binding (GO:0005178);; Molecular Function: collagen binding (GO:0005518);; Biological Process: cell adhesion (GO:0007155);; Biological Process: integrin-mediated signaling pathway (GO:0007229);; Biological Process: heart development (GO:0007507);; Biological Proc…	K06482|0.0e+00|hsa:3675|K06482 integrin alpha 3 | (RefSeq) ITGA3, CD49C, FRP-2, GAP-B3, GAPB3, ILNEB, MSK18, VCA-2, VL3A, VLA3a; integrin subunit alpha 3	PI3K-Akt signaling pathway (ko04151);; Focal adhesion (ko04510);; ECM-receptor interaction (ko04512);; Hematopoietic cell lineage (ko04640);; Regulation of actin cytoskeleton (ko04810);; Human papillomavirus infection (ko05165);; Pathways in cancer (ko05200);; Small cell lung cancer (ko05222);; Hypertrophic cardiomyopathy (ko05410);; Arrhythmogenic right ventricular cardiomyopathy (ko05412);; Dil…	[W]	Extracellular structures	Integrin alpha	Integrin alpha-3 OS=Homo sapiens OX=9606 GN=ITGA3 PE=1 SV=5	W	Extracellular structures	integrin alpha-3 preproprotein [Homo sapiens]
ENSG00000005889	ZFX	3.371813	1928	4.214851	1667	3.362753	1727	3.758959	1777	3.059953	1642	3.916318	1914	0.959868413	-0.007009986	normal	--	--	Molecular Function: DNA binding (GO:0003677);; Cellular Component: nucleoplasm (GO:0005654);; Cellular Component: nucleolus (GO:0005730);; Biological Process: regulation of transcription, DNA-templated (GO:0006355);; Molecular Function: metal ion binding (GO:0046872);;	K09228|2.4e-18|ncc:104962931|K09228 KRAB domain-containing zinc finger protein | (RefSeq) zinc finger protein 728-like	Herpes simplex virus 1 infection (ko05168)	[R]	General function prediction only	Zfx / Zfy transcription activation region	Zinc finger X-chromosomal protein OS=Homo sapiens OX=9606 GN=ZFX PE=2 SV=2	K	Transcription	zinc finger protein [Homo sapiens]
ENSG00000005893	LAMP2	23.670069	5748	25.594058	4930	23.000159	5136	43.144858	8392	37.971148	8077	39.625223	8282	7.04E-16	0.62884867	normal	--	--	Cellular Component: lysosomal membrane (GO:0005765);; Cellular Component: integral component of membrane (GO:0016021);;	K06528|1.4e-232|pps:100971379|K06528 lysosomal-associated membrane protein 1/2 | (RefSeq) LAMP2; lysosomal associated membrane protein 2	Autophagy - animal (ko04140);; Lysosome (ko04142);; Phagosome (ko04145);; Tuberculosis (ko05152)	[R]	General function prediction only	Lysosome-associated membrane glycoprotein (Lamp)	Lysosome-associated membrane glycoprotein 2 OS=Homo sapiens OX=9606 GN=LAMP2 PE=1 SV=2	S	Function unknown	lysosome-associated membrane glycoprotein 2 isoform B precursor [Homo sapiens]
ENSG00000005961	ITGA2B	0.221358	54	0.153887	35	0.195156	40	0.276678	64	0.142152	36	0.194945	48	--	--	--	[Q]	Secondary metabolites biosynthesis, transport and catabolism	Biological Process: cell adhesion (GO:0007155);; Biological Process: integrin-mediated signaling pathway (GO:0007229);; Cellular Component: integrin complex (GO:0008305);;	K06476|0.0e+00|hsa:3674|K06476 integrin alpha 2B | (RefSeq) ITGA2B, BDPLT16, BDPLT2, CD41, CD41B, GP2B, GPIIb, GT, GTA, HPA3, PPP1R93; integrin subunit alpha 2b	Rap1 signaling pathway (ko04015);; PI3K-Akt signaling pathway (ko04151);; Focal adhesion (ko04510);; ECM-receptor interaction (ko04512);; Platelet activation (ko04611);; Hematopoietic cell lineage (ko04640);; Regulation of actin cytoskeleton (ko04810);; Human papillomavirus infection (ko05165);; Pathways in cancer (ko05200);; Small cell lung cancer (ko05222);; Hypertrophic cardiomyopathy (ko05410…	[W]	Extracellular structures	Integrin alpha	Integrin alpha-IIb OS=Homo sapiens OX=9606 GN=ITGA2B PE=1 SV=3	W	Extracellular structures	integrin alpha-IIb preproprotein [Homo sapiens]
ENSG00000005981	ASB4	0.050883	16	0.035922	10	0.078217	19	0.08854	24	0.048663	14	0.063174	18	--	--	--	--	--	Cellular Component: ubiquitin ligase complex (GO:0000151);; Molecular Function: molecular_function (GO:0003674);; Molecular Function: catalytic activity (GO:0003824);; Molecular Function: ubiquitin-protein transferase activity (GO:0004842);; Molecular Function: binding (GO:0005488);; Molecular Function: protein binding (GO:0005515);; Cellular Component: cellular_component (GO:0005575);; Cellular …	K10326|1.4e-219|ggo:101148571|K10326 ankyrin repeat and SOCS box protein 4 | (RefSeq) ASB4; ankyrin repeat and SOCS box protein 4	--	[R]	General function prediction only	Ankyrin repeats (3 copies)	Ankyrin repeat and SOCS box protein 4 OS=Homo sapiens OX=9606 GN=ASB4 PE=2 SV=1	S	Function unknown	ankyrin repeat and SOCS box protein 4 isoform a [Homo sapiens]
ENSG00000006007	GDE1	18.099259	4058	19.389361	3745	18.462266	3827	24.258221	4872	25.143663	5474	22.777045	4815	9.63E-06	0.362328072	normal	[I]	Lipid transport and metabolism	Biological Process: lipid metabolic process (GO:0006629);; Molecular Function: phosphoric diester hydrolase activity (GO:0008081);;	K19179|5.0e-196|hsa:51573|K19179 glycerophosphoinositol glycerophosphodiesterase [EC:3.1.4.44] | (RefSeq) GDE1, 363E6.2, MIR16; glycerophosphodiester phosphodiesterase 1	--	[C]	Energy production and conversion	Glycerophosphoryl diester phosphodiesterase family	Glycerophosphodiester phosphodiesterase 1 OS=Homo sapiens OX=9606 GN=GDE1 PE=1 SV=1	C	Energy production and conversion	glycerophosphodiester phosphodiesterase 1 isoform 1 [Homo sapiens]
ENSG00000006015	REX1BD	42.523781	2627	34.340739	1850	33.682197	1931	35.51144	1965	40.123151	2449	37.225028	2175	0.818179137	0.031945803	normal	--	--	--	--	--	--	--	DNA repair REX1-B	Required for excision 1-B domain-containing protein OS=Homo sapiens OX=9606 GN=REX1BD PE=1 SV=1	S	Function unknown	required for excision 1-B domain-containing protein isoform 1 [Homo sapiens]
ENSG00000006016	CRLF1	0.877523	122	0.946973	108	0.773782	100	0.934027	116	0.580752	79	0.706368	93	0.556394567	-0.174461655	normal	--	--	Biological Process: urogenital system development (GO:0001655);; Biological Process: ureteric bud development (GO:0001657);; Biological Process: kidney development (GO:0001822);; Biological Process: mesonephros development (GO:0001823);; Biological Process: regulation of protein phosphorylation (GO:0001932);; Biological Process: positive regulation of protein phosphorylation (GO:0001934);; Molecu…	K05060|5.7e-35|salp:111963817|K05060 interleukin 6 signal transducer | (RefSeq) interleukin-6 receptor subunit beta	Cytokine-cytokine receptor interaction (ko04060)	--	--	Fibronectin type III domain	Cytokine receptor-like factor 1 OS=Homo sapiens OX=9606 GN=CRLF1 PE=1 SV=1	T	Signal transduction mechanisms	cytokine receptor-like factor 1 precursor [Homo sapiens]
ENSG00000006025	OSBPL7	3.553398	991	2.701221	656	2.988572	784	3.961512	991	3.494476	947	3.655549	958	0.077920129	0.243155168	normal	--	--	Molecular Function: molecular_function (GO:0003674);; Molecular Function: transporter activity (GO:0005215);; Molecular Function: lipid transporter activity (GO:0005319);; Molecular Function: binding (GO:0005488);; Molecular Function: steroid binding (GO:0005496);; Cellular Component: cellular_component (GO:0005575);; Cellular Component: intracellular (GO:0005622);; Cellular Component: cell (GO:0…	K20463|3.6e-239|hsa:114881|K20463 oxysterol-binding protein-related protein 3/6/7 | (RefSeq) OSBPL7, ORP7; oxysterol binding protein like 7	--	[I]	Lipid transport and metabolism	Pleckstrin homology domain	Oxysterol-binding protein-related protein 7 OS=Homo sapiens OX=9606 GN=OSBPL7 PE=1 SV=1	I	Lipid transport and metabolism	oxysterol-binding protein-related protein 7 [Homo sapiens]
ENSG00000006042	TMEM98	25.07041	5424	31.47928	5059	32.615957	5397	27.439536	4558	35.778404	5916	29.880735	5253	0.769585855	-0.033187177	normal	--	--	Cellular Component: integral component of membrane (GO:0016021);;	K23879|6.5e-70|nni:104012326|K23879 progranulin | (RefSeq) TMEM98; LOW QUALITY PROTEIN: transmembrane protein 98	--	--	--	Grap2 and cyclin-D-interacting	Transmembrane protein 98 OS=Homo sapiens OX=9606 GN=TMEM98 PE=1 SV=1	S	Function unknown	transmembrane protein 98 [Homo sapiens]
ENSG00000006047	YBX2	0.201651	25	0.192501	21	0.202648	24	0.174277	20	0.074061	9	0.127107	15	--	--	--	[K]	Transcription	Molecular Function: nucleic acid binding (GO:0003676);; Cellular Component: cytoplasm (GO:0005737);; Biological Process: oocyte development (GO:0048599);;	K09277|3.5e-174|hsa:51087|K09277 Y-box-binding protein 2 | (RefSeq) YBX2, CONTRIN, CSDA3, DBPC, MSY2; Y-box binding protein 2	--	[J]	Translation, ribosomal structure and biogenesis	'Cold-shock' DNA-binding domain	Y-box-binding protein 2 OS=Homo sapiens OX=9606 GN=YBX2 PE=1 SV=2	K	Transcription	Y-box-binding protein 2 [Homo sapiens]
ENSG00000006059	KRT33A	0	0	0	0	0	0	0	0	0	0	0	0	--	--	--	--	--	Molecular Function: structural molecule activity (GO:0005198);; Cellular Component: intermediate filament (GO:0005882);;	K07604|1.4e-224|hsa:3883|K07604 type I keratin, acidic | (RefSeq) KRT33A, HA3I, Ha-3I, K33A, KRTHA3A, Krt1-3, hHa3-I; keratin 33A	Estrogen signaling pathway (ko04915);; Staphylococcus aureus infection (ko05150)	--	--	Intermediate filament protein	Keratin, type I cuticular Ha3-I OS=Homo sapiens OX=9606 GN=KRT33A PE=2 SV=2	Z	Cytoskeleton	keratin, type I cuticular Ha3-I [Homo sapiens]
ENSG00000006062	MAP3K14	1.333861	452	1.258219	367	1.056113	344	1.597822	487	1.765488	584	1.564189	516	0.004184286	0.420227383	normal	[T]	Signal transduction mechanisms	Molecular Function: protein kinase activity (GO:0004672);; Molecular Function: ATP binding (GO:0005524);;	K04466|0.0e+00|hsa:9020|K04466 mitogen-activated protein kinase kinase kinase 14 [EC:2.7.11.25] | (RefSeq) MAP3K14, FTDCR1B, HS, HSNIK, NIK; mitogen-activated protein kinase kinase kinase 14	MAPK signaling pathway (ko04010);; NF-kappa B signaling pathway (ko04064);; Apoptosis (ko04210);; Osteoclast differentiation (ko04380);; C-type lectin receptor signaling pathway (ko04625);; T cell receptor signaling pathway (ko04660);; TNF signaling pathway (ko04668);; Intestinal immune network for IgA production (ko04672);; Epithelial cell signaling in Helicobacter pylori infection (ko05120);; H…	[T]	Signal transduction mechanisms	Protein kinase domain	Mitogen-activated protein kinase kinase kinase 14 OS=Homo sapiens OX=9606 GN=MAP3K14 PE=1 SV=2	T	Signal transduction mechanisms	mitogen-activated protein kinase kinase kinase 14 [Homo sapiens]
ENSG00000006071	ABCC8	0	0	0	0	0	0	0	0	0.018483	8	0.004173	3	--	--	--	--	--	Molecular Function: ATP binding (GO:0005524);; Biological Process: potassium ion transport (GO:0006813);; Molecular Function: sulfonylurea receptor activity (GO:0008281);; Cellular Component: integral component of membrane (GO:0016021);; Molecular Function: ATPase activity, coupled to transmembrane movement of substances (GO:0042626);;	K05032|0.0e+00|ptr:451056|K05032 ATP-binding cassette subfamily C (CFTR/MRP) member 8 | (RefSeq) ABCC8; ATP-binding cassette sub-family C member 8 isoform X1	ABC transporters (ko02010);; Insulin secretion (ko04911);; Type II diabetes mellitus (ko04930)	[Q]	Secondary metabolites biosynthesis, transport and catabolism	ABC transporter transmembrane region	ATP-binding cassette sub-family C member 8 OS=Homo sapiens OX=9606 GN=ABCC8 PE=1 SV=6	Q	Secondary metabolites biosynthesis, transport and catabolism	ATP-binding cassette sub-family C member 8 isoform X2 [Homo sapiens]
ENSG00000006116	CACNG3	0	0	0	0	0	0	0	0	0	0	0	0	--	--	--	--	--	Molecular Function: voltage-gated ion channel activity (GO:0005244);; Molecular Function: calcium channel activity (GO:0005262);; Cellular Component: integral component of membrane (GO:0016021);; Biological Process: regulation of ion transmembrane transport (GO:0034765);;	K04868|4.5e-178|cjc:100410499|K04868 voltage-dependent calcium channel gamma-3 | (RefSeq) CACNG3; calcium voltage-gated channel auxiliary subunit gamma 3	MAPK signaling pathway (ko04010);; Cardiac muscle contraction (ko04260);; Adrenergic signaling in cardiomyocytes (ko04261);; Oxytocin signaling pathway (ko04921);; Hypertrophic cardiomyopathy (ko05410);; Arrhythmogenic right ventricular cardiomyopathy (ko05412);; Dilated cardiomyopathy (ko05414)	--	--	PMP-22/EMP/MP20/Claudin family	Voltage-dependent calcium channel gamma-3 subunit OS=Homo sapiens OX=9606 GN=CACNG3 PE=2 SV=1	P	Inorganic ion transport and metabolism	voltage-dependent calcium channel gamma-3 subunit [Pongo abelii]
ENSG00000006118	TMEM132A	42.996043	10533	40.622169	8566	38.461073	8653	42.512957	9157	45.049602	10724	44.151071	10034	0.263097129	0.095477939	normal	--	--	Cellular Component: cellular_component (GO:0005575);; Cellular Component: intracellular (GO:0005622);; Cellular Component: cell (GO:0005623);; Cellular Component: cytoplasm (GO:0005737);; Cellular Component: endoplasmic reticulum (GO:0005783);; Cellular Component: endoplasmic reticulum lumen (GO:0005788);; Cellular Component: Golgi apparatus (GO:0005794);; Biological Process: cellular protein mod…	K17599|0.0e+00|hsa:54972|K17599 transmembrane protein 132 | (RefSeq) TMEM132A, GBP, HSPA5BP1; transmembrane protein 132A	--	[S]	Function unknown	Transmembrane protein family 132	Transmembrane protein 132A OS=Homo sapiens OX=9606 GN=TMEM132A PE=1 SV=1	S	Function unknown	transmembrane protein 132A isoform a precursor [Homo sapiens]
ENSG00000006125	AP2B1	87.329287	36085	83.81294	30382	78.44995	30466	83.574764	30157	81.121259	32620	75.715618	29806	0.340379703	-0.07677086	normal	--	--	Biological Process: ventricular septum development (GO:0003281);; Biological Process: intracellular protein transport (GO:0006886);; Cellular Component: AP-2 adaptor complex (GO:0030122);; Molecular Function: clathrin binding (GO:0030276);; Biological Process: aorta development (GO:0035904);; Molecular Function: macromolecular complex binding (GO:0044877);; Biological Process: positive regulation…	K11825|0.0e+00|cfa:480605|K11825 AP-2 complex subunit beta-1 | (RefSeq) AP2B1; AP-2 complex subunit beta isoform X2	Endocytosis (ko04144);; Synaptic vesicle cycle (ko04721);; Endocrine and other factor-regulated calcium reabsorption (ko04961);; Huntington disease (ko05016)	[U]	Intracellular trafficking, secretion, and vesicular transport	Adaptin N terminal region	AP-2 complex subunit beta OS=Homo sapiens OX=9606 GN=AP2B1 PE=1 SV=1	U	Intracellular trafficking, secretion, and vesicular transport	AP-2 complex subunit beta isoform b [Homo sapiens]
ENSG00000006128	TAC1	0	0	0	0	0	0	0	0	0	0	0	0	--	--	--	--	--	Cellular Component: extracellular region (GO:0005576);; Biological Process: tachykinin receptor signaling pathway (GO:0007217);; Biological Process: neuropeptide signaling pathway (GO:0007218);;	K05239|6.0e-60|hsa:6863|K05239 tachykinin 1 | (RefSeq) TAC1, Hs.2563, NK2, NKNA, NPK, TAC2; tachykinin precursor 1	Neuroactive ligand-receptor interaction (ko04080)	--	--	Tachykinin family	Protachykinin-1 OS=Homo sapiens OX=9606 GN=TAC1 PE=1 SV=1	T	Signal transduction mechanisms	protachykinin-1 isoform beta precursor [Homo sapiens]
ENSG00000006194	ZNF263	9.133685	2052	8.804257	1842	10.373418	2015	10.570013	2080	10.354588	2353	12.097296	2178	0.131551581	0.144471053	normal	--	--	Molecular Function: nucleic acid binding (GO:0003676);; Molecular Function: transcription factor activity, sequence-specific DNA binding (GO:0003700);; Cellular Component: nucleus (GO:0005634);; Molecular Function: metal ion binding (GO:0046872);;	K09229|1.6e-241|hsa:10127|K09229 KRAB and SCAN domains-containing zinc finger protein | (RefSeq) ZNF263, FPM315, ZKSCAN12, ZSCAN44; zinc finger protein 263	--	[R]	General function prediction only	Zinc-finger double domain	Zinc finger protein 263 OS=Homo sapiens OX=9606 GN=ZNF263 PE=1 SV=2	K	Transcription	zinc finger protein 263 [Homo sapiens]
ENSG00000006210	CX3CL1	1.816596	467	1.768635	397	1.806995	439	5.288185	1215	5.337728	1342	5.120107	1247	4.50E-44	1.497371347	up	--	--	Cellular Component: extracellular region (GO:0005576);; Cellular Component: plasma membrane (GO:0005886);; Biological Process: immune response (GO:0006955);; Molecular Function: chemokine activity (GO:0008009);; Cellular Component: cell surface (GO:0009986);; Cellular Component: integral component of membrane (GO:0016021);; Biological Process: cytokine-mediated signaling pathway (GO:0019221);; Bi…	K05508|4.2e-188|hsa:6376|K05508 C-X3-C motif chemokine 1 | (RefSeq) CX3CL1, ABCD-3, C3Xkine, CXC3, CXC3C, NTN, NTT, SCYD1, fractalkine, neurotactin; C-X3-C motif chemokine ligand 1	Cytokine-cytokine receptor interaction (ko04060);; Viral protein interaction with cytokine and cytokine receptor (ko04061);; Chemokine signaling pathway (ko04062);; TNF signaling pathway (ko04668);; Human cytomegalovirus infection (ko05163)	--	--	Small cytokines (intecrine/chemokine), interleukin-8 like	Fractalkine OS=Homo sapiens OX=9606 GN=CX3CL1 PE=1 SV=1	T	Signal transduction mechanisms	fractalkine isoform 1 precursor [Homo sapiens]
ENSG00000006282	SPATA20	27.782732	5835	27.151538	4964	28.664864	5610	38.265769	7187	41.269877	8461	39.066828	7762	9.99E-11	0.492639187	normal	--	--	--	--	--	[R]	General function prediction only	--	Spermatogenesis-associated protein 20 OS=Homo sapiens OX=9606 GN=SPATA20 PE=2 SV=3	--	--	SPATA20 isoform 6 [Pan troglodytes]
ENSG00000006283	CACNA1G	1.658543	857	1.108348	493	1.08709	547	1.943006	937	1.35055	722	1.167697	625	0.195881213	0.260948937	normal	--	--	Molecular Function: voltage-gated calcium channel activity (GO:0005245);; Cellular Component: voltage-gated calcium channel complex (GO:0005891);;	K04854|0.0e+00|hsa:8913|K04854 voltage-dependent calcium channel T type alpha-1G | (RefSeq) CACNA1G, Ca(V)T.1, Cav3.1, NBR13, SCA42, SCA42ND; calcium voltage-gated channel subunit alpha1 G	MAPK signaling pathway (ko04010);; Calcium signaling pathway (ko04020);; Circadian entrainment (ko04713);; Aldosterone synthesis and secretion (ko04925);; Cortisol synthesis and secretion (ko04927);; GnRH secretion (ko04929);; Type II diabetes mellitus (ko04930);; Cushing syndrome (ko04934)	[PT]	Inorganic ion transport and metabolism;; Signal transduction mechanisms	Ion transport protein	Voltage-dependent T-type calcium channel subunit alpha-1G OS=Homo sapiens OX=9606 GN=CACNA1G PE=1 SV=3	P	Inorganic ion transport and metabolism	voltage-dependent T-type calcium channel subunit alpha-1G isoform 3 [Homo sapiens]
ENSG00000006327	TNFRSF12A	14.692614	1137	13.725892	919	13.683466	988	27.908987	1903	23.369371	1780	22.94366	1663	2.16E-13	0.787478583	normal	--	--	Cellular Component: plasma membrane (GO:0005886);; Biological Process: positive regulation of apoptotic process (GO:0043065);;	K05149|1.3e-22|rbb:108523340|K05149 tumor necrosis factor receptor superfamily member 12A | (RefSeq) TNFRSF12A; TNF receptor superfamily member 12A	Cytokine-cytokine receptor interaction (ko04060)	--	--	Tumour necrosis factor receptor stn_TNFRSF12A_TNFR domain	Tumor necrosis factor receptor superfamily member 12A OS=Homo sapiens OX=9606 GN=TNFRSF12A PE=1 SV=1	T	Signal transduction mechanisms	LOW QUALITY PROTEIN: TNFRSF12A isoform 1 [Pan troglodytes]
ENSG00000006377	DLX6	1.841218	306	2.348209	345	1.924182	293	2.111418	325	2.568845	432	2.365816	379	0.215485007	0.229589235	normal	--	--	Cellular Component: nucleus (GO:0005634);; Biological Process: regulation of transcription, DNA-templated (GO:0006355);; Molecular Function: sequence-specific DNA binding (GO:0043565);;	K09314|2.6e-127|hsa:1750|K09314 homeobox protein DLX1/4/6 | (RefSeq) DLX6; distal-less homeobox 6	--	[K]	Transcription	Homeodomain	Homeobox protein DLX-6 OS=Homo sapiens OX=9606 GN=DLX6 PE=2 SV=2	K	Transcription	homeobox protein DLX-6 [Homo sapiens]
ENSG00000006432	MAP3K9	2.411026	1814	2.498943	1499	2.202869	1335	3.002845	1741	2.63266	1687	2.46945	1696	0.292138819	0.130081506	normal	[R]	General function prediction only	Molecular Function: MAP kinase kinase kinase activity (GO:0004709);; Molecular Function: ATP binding (GO:0005524);;	K04417|0.0e+00|hsa:4293|K04417 mitogen-activated protein kinase kinase kinase 9 [EC:2.7.11.25] | (RefSeq) MAP3K9, MEKK9, MLK1, PRKE1; mitogen-activated protein kinase kinase kinase 9	--	[T]	Signal transduction mechanisms	Protein kinase domain	Mitogen-activated protein kinase kinase kinase 9 OS=Homo sapiens OX=9606 GN=MAP3K9 PE=1 SV=3	T	Signal transduction mechanisms	mitogen-activated protein kinase kinase kinase 9 isoform 2 [Homo sapiens]
ENSG00000006451	RALA	15.162234	3378	16.439598	3172	15.32021	3170	21.58158	4275	20.253599	4399	20.870596	4374	6.56E-07	0.405184854	normal	[R]	General function prediction only	Molecular Function: GTPase activity (GO:0003924);; Molecular Function: GTP binding (GO:0005525);; Cellular Component: plasma membrane (GO:0005886);; Biological Process: Ras protein signal transduction (GO:0007265);;	K07834|5.5e-108|csab:103226186|K07834 Ras-related protein Ral-A | (RefSeq) RALA; RAS like proto-oncogene A	Ras signaling pathway (ko04014);; Rap1 signaling pathway (ko04015);; Phospholipase D signaling pathway (ko04072);; Salmonella infection (ko05132);; Pathways in cancer (ko05200);; Colorectal cancer (ko05210);; Pancreatic cancer (ko05212)	[R]	General function prediction only	Ras family	Ras-related protein Ral-A OS=Homo sapiens OX=9606 GN=RALA PE=1 SV=1	U	Intracellular trafficking, secretion, and vesicular transport	ras-related protein Ral-A [Macaca mulatta]
ENSG00000006453	BAIAP2L1	26.112392	7315	26.866375	6549	25.670773	6680	29.365038	7340	28.38516	7758	27.425249	7253	0.185405767	0.107139529	normal	--	--	Molecular Function: molecular_function (GO:0003674);; Molecular Function: binding (GO:0005488);; Molecular Function: protein binding (GO:0005515);; Cellular Component: cellular_component (GO:0005575);; Cellular Component: intracellular (GO:0005622);; Cellular Component: cell (GO:0005623);; Cellular Component: nucleus (GO:0005634);; Cellular Component: nucleoplasm (GO:0005654);; Cellular Component…	K20127|2.4e-285|hsa:55971|K20127 BAI1-associated protein 2-like protein 1 | (RefSeq) BAIAP2L1, IRTKS; BAR/IMD domain containing adaptor protein 2 like 1	Pathogenic Escherichia coli infection (ko05130)	--	--	IRSp53/MIM homology domain	Brain-specific angiogenesis inhibitor 1-associated protein 2-like protein 1 OS=Homo sapiens OX=9606 GN=BAIAP2L1 PE=1 SV=2	Z	Cytoskeleton	brain-specific angiogenesis inhibitor 1-associated protein 2-like protein 1 [Homo sapiens]
ENSG00000006459	KDM7A	4.648341	3320	4.12353	2558	4.534298	2974	4.277676	2725	2.744873	1920	3.661855	2478	0.031283948	-0.303813761	normal	--	--	Molecular Function: molecular_function (GO:0003674);; Molecular Function: catalytic activity (GO:0003824);; Molecular Function: binding (GO:0005488);; Molecular Function: iron ion binding (GO:0005506);; Molecular Function: protein binding (GO:0005515);; Cellular Component: cellular_component (GO:0005575);; Cellular Component: intracellular (GO:0005622);; Cellular Component: cell (GO:0005623);; Ce…	K11445|0.0e+00|hsa:80853|K11445 [histone H3]-dimethyl-L-lysine9 demethylase [EC:1.14.11.65 1.14.11.-] | (RefSeq) KDM7A, JHDM1D; lysine demethylase 7A	--	[B]	Chromatin structure and dynamics	Jumonji helical domain	Lysine-specific demethylase 7A OS=Homo sapiens OX=9606 GN=KDM7A PE=1 SV=2	B	Chromatin structure and dynamics	lysine-specific demethylase 7A [Homo sapiens]
ENSG00000006468	ETV1	4.495313	1670	3.844144	1533	3.806689	1700	4.582649	1855	4.036997	1539	3.91836	1552	0.986677528	0.002692289	normal	--	--	Molecular Function: transcription factor activity, sequence-specific DNA binding (GO:0003700);; Cellular Component: nucleus (GO:0005634);; Biological Process: transcription from RNA polymerase II promoter (GO:0006366);; Molecular Function: sequence-specific DNA binding (GO:0043565);; Biological Process: peripheral nervous system neuron development (GO:0048935);;	K09431|4.6e-283|hsa:2115|K09431 ets translocation variant 1 | (RefSeq) ETV1, ER81; ETS variant transcription factor 1	Transcriptional misregulation in cancer (ko05202)	[K]	Transcription	PEA3 subfamily ETS-domain transcription factor N terminal domain	ETS translocation variant 1 OS=Homo sapiens OX=9606 GN=ETV1 PE=1 SV=2	K	Transcription	ETS translocation variant 1 isoform a [Homo sapiens]
ENSG00000006530	AGK	9.439344	2649	9.904795	2498	10.938619	2836	8.648686	2222	9.555629	2626	9.690251	2505	0.199556582	-0.134898042	normal	--	--	--	K09881|1.1e-22|cdk:105097322|K09881 acylglycerol kinase [EC:2.7.1.94] | (RefSeq) AGK; acylglycerol kinase, mitochondrial	Glycerolipid metabolism (ko00561)	[IT]	Lipid transport and metabolism;; Signal transduction mechanisms	--	Acylglycerol kinase, mitochondrial OS=Homo sapiens OX=9606 GN=AGK PE=1 SV=2	--	--	acylglycerol kinase, mitochondrial [Macaca mulatta]
ENSG00000006534	ALDH3B1	15.585424	2953	15.455301	2491	14.662507	2653	18.673955	3099	16.700915	3095	18.526549	3145	0.027401394	0.192885411	normal	[C]	Energy production and conversion	Molecular Function: aldehyde dehydrogenase (NAD) activity (GO:0004029);; Cellular Component: cytosol (GO:0005829);; Cellular Component: plasma membrane (GO:0005886);; Biological Process: cellular aldehyde metabolic process (GO:0006081);;	K00129|4.4e-270|hsa:221|K00129 aldehyde dehydrogenase (NAD(P)+) [EC:1.2.1.5] | (RefSeq) ALDH3B1, ALDH4, ALDH7; aldehyde dehydrogenase 3 family member B1	Glycolysis / Gluconeogenesis (ko00010);; Histidine metabolism (ko00340);; Tyrosine metabolism (ko00350);; Phenylalanine metabolism (ko00360);; beta-Alanine metabolism (ko00410);; Metabolism of xenobiotics by cytochrome P450 (ko00980);; Drug metabolism - cytochrome P450 (ko00982);; Chemical carcinogenesis (ko05204)	[C]	Energy production and conversion	Aldehyde dehydrogenase family	Aldehyde dehydrogenase family 3 member B1 OS=Homo sapiens OX=9606 GN=ALDH3B1 PE=1 SV=1	C	Energy production and conversion	aldehyde dehydrogenase family 3 member B1 isoform a [Homo sapiens]
ENSG00000006555	TTC22	1.657316	417	1.644017	363	1.547659	367	2.045556	469	1.905385	475	1.990955	479	0.048991574	0.288696498	normal	--	--	--	K01881|1.2e-83|nni:104009346|K01881 prolyl-tRNA synthetase [EC:6.1.1.15] | (RefSeq) LOW QUALITY PROTEIN: uncharacterized protein LOC104009346	Aminoacyl-tRNA biosynthesis (ko00970)	--	--	Tetratricopeptide repeat	Tetratricopeptide repeat protein 22 OS=Homo sapiens OX=9606 GN=TTC22 PE=2 SV=1	S	Function unknown	tetratricopeptide repeat protein 22 isoform 1 [Homo sapiens]
ENSG00000006576	PHTF2	3.685145	1365	3.591903	1184	3.790964	1311	3.403112	1056	2.738077	932	2.819889	972	0.00103501	-0.383064077	normal	--	--	Cellular Component: integral component of membrane (GO:0016021);;	--	--	--	--	Male germ-cell putative homeodomain transcription factor	Putative homeodomain transcription factor 2 OS=Homo sapiens OX=9606 GN=PHTF2 PE=2 SV=2	S	Function unknown	putative homeodomain transcription factor 2 isoform 10 [Homo sapiens]
ENSG00000006606	CCL26	0	0	0	0	0	0	0	0	0.025796	2	0	0	--	--	--	--	--	Molecular Function: G-protein coupled receptor binding (GO:0001664);; Biological Process: regulation of protein phosphorylation (GO:0001932);; Biological Process: positive regulation of protein phosphorylation (GO:0001934);; Biological Process: regulation of endothelial cell proliferation (GO:0001936);; Biological Process: positive regulation of endothelial cell proliferation (GO:0001938);; Biolo…	K21096|4.2e-47|hsa:10344|K21096 C-C motif chemokine 26 | (RefSeq) CCL26, IMAC, MIP-4a, MIP-4alpha, SCYA26, TSC-1; C-C motif chemokine ligand 26	Cytokine-cytokine receptor interaction (ko04060);; Viral protein interaction with cytokine and cytokine receptor (ko04061);; Chemokine signaling pathway (ko04062)	--	--	Small cytokines (intecrine/chemokine), interleukin-8 like	C-C motif chemokine 26 OS=Homo sapiens OX=9606 GN=CCL26 PE=1 SV=1	T	Signal transduction mechanisms	C-C motif chemokine 26 precursor [Homo sapiens]
ENSG00000006607	FARP2	6.679972	2759	6.743851	2425	6.136664	2374	7.153325	2583	7.053343	2786	7.183969	2720	0.374665683	0.083932445	normal	--	--	--	K06082|1.8e-247|cjc:100395694|K06082 FERM, RhoGEF and pleckstrin domain protein 2 | (RefSeq) FARP2; FERM, ARH/RhoGEF and pleckstrin domain protein 2	Rap1 signaling pathway (ko04015);; Adherens junction (ko04520)	[T]	Signal transduction mechanisms	FERM adjacent (FA)	FERM, ARHGEF and pleckstrin domain-containing protein 2 OS=Homo sapiens OX=9606 GN=FARP2 PE=1 SV=3	T	Signal transduction mechanisms	FARP2 isoform 14, partial [Pan troglodytes]
ENSG00000006611	USH1C	37.087276	6381	38.142212	5636	39.778724	6315	47.185376	7210	53.702424	8975	47.138475	7649	3.65E-05	0.35676578	normal	--	--	Cellular Component: cytosol (GO:0005829);; Biological Process: sensory perception of sound (GO:0007605);; Molecular Function: actin filament binding (GO:0051015);;	K21877|0.0e+00|rro:104667633|K21877 harmonin | (RefSeq) USH1C; harmonin isoform X3	--	[S]	Function unknown	PDZ domain	Harmonin OS=Homo sapiens OX=9606 GN=USH1C PE=1 SV=3	Z	Cytoskeleton	harmonin isoform b3 [Homo sapiens]
ENSG00000006625	GGCT	49.521338	4119	53.980883	3966	54.035153	4247	53.168002	3960	62.045964	5111	57.823365	4566	0.244694987	0.12225804	normal	[P]	Inorganic ion transport and metabolism	Molecular Function: gamma-glutamylcyclotransferase activity (GO:0003839);;	K00682|1.4e-105|ggo:101138956|K00682 gamma-glutamylcyclotransferase [EC:4.3.2.9] | (RefSeq) GGCT; gamma-glutamylcyclotransferase	Glutathione metabolism (ko00480)	[S]	Function unknown	AIG2-like family	Gamma-glutamylcyclotransferase OS=Homo sapiens OX=9606 GN=GGCT PE=1 SV=1	S	Function unknown	chromosome 7 open reading frame 24, isoform CRA_b [Homo sapiens]
ENSG00000006634	DBF4	13.229862	3425	13.994095	2980	19.779413	3644	10.851276	2179	7.531281	1877	10.849774	2352	2.33E-08	-0.643223973	normal	--	--	Molecular Function: nucleic acid binding (GO:0003676);; Molecular Function: zinc ion binding (GO:0008270);;	K06629|0.0e+00|hsa:10926|K06629 activator of S phase kinase | (RefSeq) DBF4, ASK, CHIF, DBF4A, ZDBF1; DBF4 zinc finger	Cell cycle (ko04110)	[LD]	Replication, recombination and repair;; Cell cycle control, cell division, chromosome partitioning	DBF zinc finger	Protein DBF4 homolog A OS=Homo sapiens OX=9606 GN=DBF4 PE=1 SV=1	L	Replication, recombination and repair	protein DBF4 homolog A isoform 1 [Homo sapiens]
ENSG00000006638	TBXA2R	0	0	0	0	0	0	0	0	0	0	0.016329	4	--	--	--	--	--	Molecular Function: thromboxane receptor activity (GO:0004960);; Cellular Component: integral component of membrane (GO:0016021);;	K04264|6.0e-192|hsa:6915|K04264 thromboxane A2 receptor | (RefSeq) TBXA2R, BDPLT13, TXA2-R; thromboxane A2 receptor	Calcium signaling pathway (ko04020);; Neuroactive ligand-receptor interaction (ko04080);; Platelet activation (ko04611)	[R]	General function prediction only	7 transmembrane receptor (rhodopsin family)	Thromboxane A2 receptor OS=Homo sapiens OX=9606 GN=TBXA2R PE=1 SV=3	T	Signal transduction mechanisms	thromboxane A2 receptor isoform alpha [Homo sapiens]
ENSG00000006652	IFRD1	35.27166	5985	33.780035	5172	41.071896	6008	42.559782	6108	29.600655	5119	35.089433	5347	0.648344511	-0.05750366	normal	--	--	Cellular Component: nucleus (GO:0005634);; Cellular Component: cytoplasm (GO:0005737);; Biological Process: striated muscle tissue development (GO:0014706);; Biological Process: negative regulation of axon extension (GO:0030517);; Biological Process: muscle cell differentiation (GO:0042692);; Biological Process: skeletal muscle tissue regeneration (GO:0043403);; Biological Process: negative regul…	K13855|1.5e-165|tup:102497672|K13855 solute carrier family 4 (anion exchanger), member 2 | (RefSeq) SLC4A2; solute carrier family 4 member 2	Salivary secretion (ko04970);; Gastric acid secretion (ko04971);; Pancreatic secretion (ko04972);; Bile secretion (ko04976)	[Z]	Cytoskeleton	Interferon-related developmental regulator (IFRD)	Interferon-related developmental regulator 1 OS=Homo sapiens OX=9606 GN=IFRD1 PE=1 SV=4	Z	Cytoskeleton	interferon-related developmental regulator 1 isoform 1 [Homo sapiens]
ENSG00000006659	LGALS14	0	0	0	0	0	0	0	0	0	0	0	0	--	--	--	--	--	Cellular Component: nucleoplasm (GO:0005654);; Molecular Function: carbohydrate binding (GO:0030246);; Biological Process: positive regulation of T cell apoptotic process (GO:0070234);;	K10097|1.3e-76|hsa:56891|K10097 galectin-14 | (RefSeq) LGALS14, CLC2, PPL13; galectin 14	--	[W]	Extracellular structures	Galactoside-binding lectin	Placental protein 13-like OS=Homo sapiens OX=9606 GN=LGALS14 PE=1 SV=2	W	Extracellular structures	placental protein 13-like isoform 1 [Homo sapiens]
ENSG00000006695	COX10	13.764285	2839	11.818673	2227	10.385226	2121	11.552637	2094	10.890061	2315	10.684368	2104	0.172843798	-0.147913576	normal	[HI]	Coenzyme transport and metabolism;; Lipid transport and metabolism	Molecular Function: protoheme IX farnesyltransferase activity (GO:0008495);; Cellular Component: integral component of membrane (GO:0016021);; Biological Process: heme O biosynthetic process (GO:0048034);;	K02257|1.3e-258|hsa:1352|K02257 heme o synthase [EC:2.5.1.141] | (RefSeq) COX10; cytochrome c oxidase assembly factor heme A:farnesyltransferase COX10	Oxidative phosphorylation (ko00190);; Porphyrin and chlorophyll metabolism (ko00860);; Thermogenesis (ko04714)	[H]	Coenzyme transport and metabolism	UbiA prenyltransferase family	Protoheme IX farnesyltransferase, mitochondrial OS=Homo sapiens OX=9606 GN=COX10 PE=1 SV=3	H	Coenzyme transport and metabolism	protoheme IX farnesyltransferase, mitochondrial [Homo sapiens]
ENSG00000006704	GTF2IRD1	8.30566	2556	9.255149	2300	9.287819	2397	11.39813	2801	11.294743	3127	10.345166	2748	0.007063666	0.240409981	normal	--	--	Biological Process: transcription from RNA polymerase II promoter (GO:0006366);;	K03121|0.0e+00|pon:100461122|K03121 transcription initiation factor TFII-I | (RefSeq) GTF2IRD1; general transcription factor II-I repeat domain-containing protein 1 isoform X1	Basal transcription factors (ko03022);; cGMP-PKG signaling pathway (ko04022)	--	--	GTF2I-like repeat	General transcription factor II-I repeat domain-containing protein 1 OS=Homo sapiens OX=9606 GN=GTF2IRD1 PE=1 SV=1	K	Transcription	general transcription factor II-I repeat domain-containing protein 1 isoform X2 [Homo sapiens]
ENSG00000006712	PAF1	42.772328	6819	43.490379	6016	41.892588	6188	38.059287	5406	48.967063	7587	43.732925	6554	0.874850538	0.019910577	normal	--	--	Biological Process: negative regulation of transcription from RNA polymerase II promoter (GO:0000122);; Biological Process: endodermal cell fate commitment (GO:0001711);; Molecular Function: chromatin binding (GO:0003682);; Cellular Component: nucleoplasm (GO:0005654);; Biological Process: transcription elongation from RNA polymerase II promoter (GO:0006368);; Biological Process: histone modifica…	K15174|2.1e-228|cdk:105093317|K15174 RNA polymerase II-associated factor 1 | (RefSeq) PAF1; RNA polymerase II-associated factor 1 homolog	--	[K]	Transcription	Paf1	RNA polymerase II-associated factor 1 homolog OS=Homo sapiens OX=9606 GN=PAF1 PE=1 SV=2	K	Transcription	RNA polymerase II-associated factor 1 homolog isoform 1 [Homo sapiens]
ENSG00000006715	VPS41	7.059167	3145	6.933769	2668	7.296737	2748	11.871468	4737	9.924734	4146	11.249985	4689	2.38E-11	0.64537846	normal	--	--	Cellular Component: lysosomal membrane (GO:0005765);; Cellular Component: early endosome (GO:0005769);; Cellular Component: late endosome (GO:0005770);; Cellular Component: Golgi apparatus (GO:0005794);; Biological Process: intracellular protein transport (GO:0006886);; Cellular Component: endosome membrane (GO:0010008);; Biological Process: vesicle-mediated transport (GO:0016192);; Cellular Comp…	K20184|0.0e+00|hsa:27072|K20184 vacuolar protein sorting-associated protein 41 | (RefSeq) VPS41, HVPS41, HVSP41, hVps41p; VPS41 subunit of HOPS complex	Salmonella infection (ko05132)	[U]	Intracellular trafficking, secretion, and vesicular transport	Region in Clathrin and VPS	Vacuolar protein sorting-associated protein 41 homolog OS=Homo sapiens OX=9606 GN=VPS41 PE=1 SV=3	U	Intracellular trafficking, secretion, and vesicular transport	vacuolar protein sorting-associated protein 41 homolog isoform 1 [Homo sapiens]
ENSG00000006740	ARHGAP44	0.049849	17	0.087606	25	0.112052	35	0.187713	51	0.136486	44	0.112408	35	--	--	--	--	--	Molecular Function: GTPase activator activity (GO:0005096);; Cellular Component: cytoplasm (GO:0005737);; Biological Process: signal transduction (GO:0007165);;	K21067|0.0e+00|hsa:9912|K21067 Rho GTPase-activating protein 44 | (RefSeq) ARHGAP44, NPC-A-10, RICH2; Rho GTPase activating protein 44	--	[T]	Signal transduction mechanisms	BAR domain	Rho GTPase-activating protein 44 OS=Homo sapiens OX=9606 GN=ARHGAP44 PE=1 SV=1	T	Signal transduction mechanisms	rho GTPase-activating protein 44 isoform 1 [Homo sapiens]
ENSG00000006744	ELAC2	52.21966	12302	53.723275	11217	54.522328	12058	38.378479	8073	49.001891	11227	43.089889	9586	0.001305823	-0.315626451	normal	[J]	Translation, ribosomal structure and biogenesis	Cellular Component: nucleoplasm (GO:0005654);; Biological Process: tRNA processing (GO:0008033);; Cellular Component: mitochondrial nucleoid (GO:0042645);;	K00784|0.0e+00|hsa:60528|K00784 ribonuclease Z [EC:3.1.26.11] | (RefSeq) ELAC2, COXPD17, ELC2, HPC2; elaC ribonuclease Z 2	RNA transport (ko03013)	[R]	General function prediction only	tRNase Z endonuclease	Zinc phosphodiesterase ELAC protein 2 OS=Homo sapiens OX=9606 GN=ELAC2 PE=1 SV=2	L	Replication, recombination and repair	zinc phosphodiesterase ELAC protein 2 isoform 1 [Homo sapiens]
ENSG00000006747	SCIN	0.581378	376	0.587039	363	0.535657	374	1.179621	701	0.996755	679	1.201713	790	1.58E-11	0.914939888	normal	--	--	Molecular Function: calcium ion binding (GO:0005509);; Biological Process: actin nucleation (GO:0045010);; Biological Process: actin filament severing (GO:0051014);; Molecular Function: actin filament binding (GO:0051015);; Biological Process: barbed-end actin filament capping (GO:0051016);;	K05768|0.0e+00|hsa:85477|K05768 gelsolin | (RefSeq) SCIN; scinderin	Fc gamma R-mediated phagocytosis (ko04666);; Regulation of actin cytoskeleton (ko04810);; Viral carcinogenesis (ko05203)	[Z]	Cytoskeleton	Gelsolin repeat	Adseverin OS=Homo sapiens OX=9606 GN=SCIN PE=1 SV=4	Z	Cytoskeleton	adseverin isoform 1 [Homo sapiens]
ENSG00000006756	ARSD	1.815711	725	1.739595	604	1.480775	549	1.904746	679	2.107474	815	2.032879	766	0.067936174	0.247065475	normal	[P]	Inorganic ion transport and metabolism	Molecular Function: sulfuric ester hydrolase activity (GO:0008484);; Cellular Component: integral component of membrane (GO:0016021);;	K12374|0.0e+00|hsa:414|K12374 arylsulfatase D/F/H [EC:3.1.6.-] | (RefSeq) ARSD, ASD; arylsulfatase D	--	[R]	General function prediction only	Sulfatase	Arylsulfatase D OS=Homo sapiens OX=9606 GN=ARSD PE=1 SV=2	P	Inorganic ion transport and metabolism	arylsulfatase D isoform alpha precursor [Homo sapiens]
ENSG00000006757	PNPLA4	5.699018	1117	5.564266	886	6.563869	1194	7.720256	1579	7.37229	1521	8.610513	1627	5.63E-06	0.54007239	normal	--	--	Molecular Function: triglyceride lipase activity (GO:0004806);; Biological Process: lipid catabolic process (GO:0016042);; Molecular Function: retinyl-palmitate esterase activity (GO:0050253);;	K11157|6.1e-141|hsa:8228|K11157 patatin-like phospholipase domain-containing protein 4 [EC:3.1.1.-] | (RefSeq) PNPLA4, DXS1283E, GS2, iPLA2eta; patatin like phospholipase domain containing 4	Retinol metabolism (ko00830)	[U]	Intracellular trafficking, secretion, and vesicular transport	Patatin-like phospholipase	Patatin-like phospholipase domain-containing protein 4 OS=Homo sapiens OX=9606 GN=PNPLA4 PE=1 SV=3	U	Intracellular trafficking, secretion, and vesicular transport	patatin-like phospholipase domain-containing protein 4 isoform 1 precursor [Homo sapiens]
ENSG00000006788	MYH13	0.031172	15	0.030077	13	0.030669	14	0.019994	9	0.013923	7	0.016807	8	--	--	--	--	--	Molecular Function: motor activity (GO:0003774);; Molecular Function: ATP binding (GO:0005524);; Cellular Component: myosin complex (GO:0016459);; Molecular Function: actin filament binding (GO:0051015);;	K24220|0.0e+00|hsa:8735|K24220 myosin heavy chain 1/2/3/4/8/13/7B/15 | (RefSeq) MYH13, MyHC-IIL, MyHC-eo; myosin heavy chain 13	--	[Z]	Cytoskeleton	Myosin head (motor domain)	Myosin-13 OS=Homo sapiens OX=9606 GN=MYH13 PE=2 SV=2	Z	Cytoskeleton	myosin-13 [Homo sapiens]
ENSG00000006831	ADIPOR2	48.586285	15099	49.772491	13459	48.545368	14013	49.022022	13592	51.455799	15600	47.308784	13879	0.986194122	0.001686757	normal	[U]	Intracellular trafficking, secretion, and vesicular transport	Cellular Component: integral component of membrane (GO:0016021);;	K07297|6.7e-232|ggo:101154515|K07297 adiponectin receptor | (RefSeq) ADIPOR2; adiponectin receptor protein 2	AMPK signaling pathway (ko04152);; Longevity regulating pathway (ko04211);; Adipocytokine signaling pathway (ko04920);; Non-alcoholic fatty liver disease (ko04932)	[RT]	General function prediction only;; Signal transduction mechanisms	Haemolysin-III related	Adiponectin receptor protein 2 OS=Homo sapiens OX=9606 GN=ADIPOR2 PE=1 SV=1	T	Signal transduction mechanisms	adiponectin receptor protein 2 isoform 2 [Homo sapiens]
ENSG00000006837	CDKL3	0.454706	64	0.694895	61	0.528863	73	0.705073	78	0.474426	67	0.803147	98	0.462735393	0.234780536	normal	[M]	Cell wall/membrane/envelope biogenesis	Molecular Function: protein kinase activity (GO:0004672);; Molecular Function: ATP binding (GO:0005524);;	K08824|0.0e+00|pps:100980501|K08824 cyclin-dependent kinase-like [EC:2.7.11.22] | (RefSeq) CDKL3; cyclin dependent kinase like 3	--	[R]	General function prediction only	Protein kinase domain	Cyclin-dependent kinase-like 3 OS=Homo sapiens OX=9606 GN=CDKL3 PE=1 SV=1	T	Signal transduction mechanisms	cyclin-dependent kinase-like 3 isoform X11 [Pan troglodytes]
ENSG00000007001	UPP2	0.07073	14	0.169811	28	0.139566	25	0.152557	26	0.142823	27	0.154756	28	--	--	--	[F]	Nucleotide transport and metabolism	Molecular Function: uridine phosphorylase activity (GO:0004850);; Cellular Component: cytoplasm (GO:0005737);; Biological Process: nucleoside metabolic process (GO:0009116);; Biological Process: nucleotide catabolic process (GO:0009166);; Biological Process: UMP salvage (GO:0044206);;	K00757|1.4e-205|pon:100459345|K00757 uridine phosphorylase [EC:2.4.2.3] | (RefSeq) UPP2; uridine phosphorylase 2 isoform X1	Pyrimidine metabolism (ko00240);; Drug metabolism - other enzymes (ko00983)	[F]	Nucleotide transport and metabolism	Phosphorylase superfamily	Uridine phosphorylase 2 OS=Homo sapiens OX=9606 GN=UPP2 PE=1 SV=1	F	Nucleotide transport and metabolism	uridine phosphorylase 2 isoform b [Homo sapiens]
ENSG00000007038	PRSS21	0	0	0	0	0	0	0	0	0	0	0	0	--	--	--	[O]	Posttranslational modification, protein turnover, chaperones	Molecular Function: serine-type endopeptidase activity (GO:0004252);; Biological Process: spermatogenesis (GO:0007283);;	K09625|3.3e-178|hsa:10942|K09625 testisin [EC:3.4.21.-] | (RefSeq) PRSS21, ESP-1, ESP1, TEST1, TESTISIN; serine protease 21	--	[E]	Amino acid transport and metabolism	Trypsin	Testisin OS=Homo sapiens OX=9606 GN=PRSS21 PE=1 SV=1	O	Posttranslational modification, protein turnover, chaperones	testisin isoform 3 preproprotein [Homo sapiens]
ENSG00000007047	MARK4	5.601049	1595	5.883829	1419	5.197205	1323	8.967433	2265	7.89724	2140	8.419804	2217	4.10E-09	0.588954423	normal	[M]	Cell wall/membrane/envelope biogenesis	Molecular Function: protein serine/threonine kinase activity (GO:0004674);; Molecular Function: ATP binding (GO:0005524);;	K08798|0.0e+00|ptr:456123|K08798 MAP/microtubule affinity-regulating kinase [EC:2.7.11.1] | (RefSeq) MARK4; MAP/microtubule affinity-regulating kinase 4 isoform X3	--	[R]	General function prediction only	Protein kinase domain	MAP/microtubule affinity-regulating kinase 4 OS=Homo sapiens OX=9606 GN=MARK4 PE=1 SV=1	T	Signal transduction mechanisms	MAP/microtubule affinity-regulating kinase 4 isoform 2 [Homo sapiens]
ENSG00000007062	PROM1	49.786722	15827	52.517004	14361	48.373	14325	50.33297	13846	56.552206	17349	58.230935	16829	0.326581248	0.09071925	normal	--	--	Cellular Component: integral component of membrane (GO:0016021);;	K06532|0.0e+00|hsa:8842|K06532 prominin 1 | (RefSeq) PROM1, AC133, CD133, CORD12, MCDR2, MSTP061, PROML1, RP41, STGD4; prominin 1	Transcriptional misregulation in cancer (ko05202)	[R]	General function prediction only	Prominin	Prominin-1 OS=Homo sapiens OX=9606 GN=PROM1 PE=1 SV=1	S	Function unknown	prominin-1 isoform 2 precursor [Homo sapiens]
ENSG00000007080	CCDC124	44.676977	3226	42.766137	2693	37.107039	2485	41.646321	2684	42.96966	3028	43.157117	2953	0.781968376	0.032196031	normal	--	--	Cellular Component: cytosol (GO:0005829);; Cellular Component: plasma membrane (GO:0005886);;	--	--	[S]	Function unknown	Coiled-coil domain-containing protein 124 /Oxs1	Coiled-coil domain-containing protein 124 OS=Homo sapiens OX=9606 GN=CCDC124 PE=1 SV=1	S	Function unknown	coiled-coil domain-containing protein 124 [Homo sapiens]
ENSG00000007129	CEACAM21	0	0	0	0	0	0	0	0	0	0	0	0	--	--	--	--	--	Cellular Component: integral component of membrane (GO:0016021);;	K06499|6.4e-75|hsa:90273|K06499 carcinoembryonic antigen-related cell adhesion molecule | (RefSeq) CEACAM21, CEACAM3, R29124_1; CEA cell adhesion molecule 21	--	--	--	Immunoglobulin domain	Carcinoembryonic antigen-related cell adhesion molecule 21 OS=Homo sapiens OX=9606 GN=CEACAM21 PE=2 SV=2	U	Intracellular trafficking, secretion, and vesicular transport	carcinoembryonic antigen-related cell adhesion molecule 21 isoform 3 [Homo sapiens]
ENSG00000007168	PAFAH1B1	21.010089	8858	20.972723	7736	19.998551	7882	20.34183	7700	18.815747	7762	21.254242	8508	0.660918643	-0.041583439	normal	--	--	Molecular Function: hydrolase activity (GO:0016787);;	K16794|1.9e-112|hsa:5048|K16794 platelet-activating factor acetylhydrolase IB subunit alpha | (RefSeq) PAFAH1B1, LIS1, LIS2, MDCR, MDS, NudF, PAFAH; platelet activating factor acetylhydrolase 1b regulatory subunit 1	Ether lipid metabolism (ko00565)	[S]	Function unknown	WD domain, G-beta repeat	Platelet-activating factor acetylhydrolase IB subunit alpha OS=Homo sapiens OX=9606 GN=PAFAH1B1 PE=1 SV=2	Z	Cytoskeleton	platelet-activating factor acetylhydrolase IB subunit alpha [Homo sapiens]
ENSG00000007171	NOS2	0	0	0	0	0	0	0.015801	5	0.011574	4	0.042331	13	--	--	--	[P]	Inorganic ion transport and metabolism	Molecular Function: nitric-oxide synthase activity (GO:0004517);; Molecular Function: calmodulin binding (GO:0005516);; Biological Process: nitric oxide biosynthetic process (GO:0006809);; Molecular Function: FMN binding (GO:0010181);; Molecular Function: heme binding (GO:0020037);; Molecular Function: metal ion binding (GO:0046872);; Molecular Function: flavin adenine dinucleotide binding (GO:00…	K13241|0.0e+00|hsa:4843|K13241 nitric-oxide synthase, inducible [EC:1.14.13.39] | (RefSeq) NOS2, HEP-NOS, INOS, NOS, NOS2A; nitric oxide synthase 2	Arginine biosynthesis (ko00220);; Arginine and proline metabolism (ko00330);; Calcium signaling pathway (ko04020);; HIF-1 signaling pathway (ko04066);; Peroxisome (ko04146);; Apelin signaling pathway (ko04371);; Relaxin signaling pathway (ko04926);; Alzheimer disease (ko05010);; Amyotrophic lateral sclerosis (ko05014);; Pertussis (ko05133);; Leishmaniasis (ko05140);; Chagas disease (ko05142);; To…	[C]	Energy production and conversion	Nitric oxide synthase, oxygenase domain	Nitric oxide synthase, inducible OS=Homo sapiens OX=9606 GN=NOS2 PE=1 SV=2	C	Energy production and conversion	nitric oxide synthase, inducible [Homo sapiens]
ENSG00000007174	DNAH9	0	0	0.001232	2	0	0	0.001988	2	0	0	0.00271	3	--	--	--	--	--	Biological Process: cilium movement (GO:0003341);; Molecular Function: microtubule motor activity (GO:0003777);; Molecular Function: ATP binding (GO:0005524);; Cellular Component: dynein complex (GO:0030286);;	K10408|0.0e+00|hsa:1770|K10408 dynein heavy chain, axonemal | (RefSeq) DNAH9, CILD40, DNAH17L, DNEL1, DYH9, Dnahc9, HL-20, HL20; dynein axonemal heavy chain 9	Amyotrophic lateral sclerosis (ko05014);; Huntington disease (ko05016)	[Z]	Cytoskeleton	Microtubule-binding stalk of dynein motor	Dynein heavy chain 9, axonemal OS=Homo sapiens OX=9606 GN=DNAH9 PE=1 SV=3	Z	Cytoskeleton	dynein heavy chain 9, axonemal isoform 2 [Homo sapiens]
ENSG00000007202	KIAA0100	48.58302	26086	46.369081	21680	43.746296	21971	41.84896	20166	46.131654	24343	42.549798	21744	0.307463753	-0.086275567	normal	--	--	--	K17529|7.4e-33|pret:103474192|K17529 uncharacterized serine/threonine-protein kinase SgK494 [EC:2.7.11.1] | (RefSeq) ribosomal protein S6 kinase beta-1-like	--	[S]	Function unknown	Golgi-body localisation protein domain	Protein KIAA0100 OS=Homo sapiens OX=9606 GN=KIAA0100 PE=1 SV=3	S	Function unknown	protein KIAA0100 isoform 1 precursor [Homo sapiens]
ENSG00000007216	SLC13A2	0.148049	33	0.142436	28	0.114922	24	0.465799	65	0.533937	115	0.363122	76	8.04E-05	1.225809234	up	[G]	Carbohydrate transport and metabolism	Cellular Component: integral component of membrane (GO:0016021);; Molecular Function: transmembrane transporter activity (GO:0022857);;	K14445|0.0e+00|pon:100444675|K14445 solute carrier family 13 (sodium-dependent dicarboxylate transporter), member 2/3/5 | (RefSeq) SLC13A2; solute carrier family 13 member 2 isoform X1	--	[P]	Inorganic ion transport and metabolism	Sodium:sulfate symporter transmembrane region	Solute carrier family 13 member 2 OS=Homo sapiens OX=9606 GN=SLC13A2 PE=1 SV=1	P	Inorganic ion transport and metabolism	solute carrier family 13 member 2 isoform a [Homo sapiens]
ENSG00000007237	GAS7	0	0	0	0	0	0	0	0	0	0	0	0	--	--	--	--	--	Molecular Function: protein binding (GO:0005515);;	K18618|5.9e-234|ggo:101133033|K18618 growth arrest-specific protein 7 | (RefSeq) GAS7; growth arrest-specific protein 7 isoform X2	--	[D]	Cell cycle control, cell division, chromosome partitioning	Unstructured linker region between on GAS7 protein	Growth arrest-specific protein 7 OS=Homo sapiens OX=9606 GN=GAS7 PE=1 SV=3	--	--	growth arrest-specific protein 7 isoform b [Homo sapiens]
ENSG00000007255	TRAPPC6A	30.445991	1677	30.427212	1500	33.646228	1755	52.87419	2636	48.874251	2646	50.288499	2611	5.58E-12	0.653692143	normal	--	--	Biological Process: regulation of GTPase activity (GO:0043087);; Biological Process: Golgi vesicle transport (GO:0048193);;	K20304|6.1e-92|pps:100994271|K20304 trafficking protein particle complex subunit 6 | (RefSeq) TRAPPC6A; trafficking protein particle complex 6A	--	[U]	Intracellular trafficking, secretion, and vesicular transport	Transport protein particle (TRAPP) component	Trafficking protein particle complex subunit 6A OS=Homo sapiens OX=9606 GN=TRAPPC6A PE=1 SV=2	U	Intracellular trafficking, secretion, and vesicular transport	trafficking protein particle complex subunit 6A isoform 1 [Homo sapiens]
ENSG00000007264	MATK	0	0	0	0	0	0	0	0	0	0	0	0	--	--	--	--		Molecular Function: non-membrane spanning protein tyrosine kinase activity (GO:0004715);; Molecular Function: ATP binding (GO:0005524);;	K08888|2.4e-298|hsa:4145|K08888 megakaryocyte-associated tyrosine kinase [EC:2.7.10.2] | (RefSeq) MATK, CHK, CTK, HHYLTK, HYL, HYLTK, Lsk; megakaryocyte-associated tyrosine kinase	Neurotrophin signaling pathway (ko04722)	[T]	Signal transduction mechanisms	Protein tyrosine and serine/threonine kinase	Megakaryocyte-associated tyrosine-protein kinase OS=Homo sapiens OX=9606 GN=MATK PE=1 SV=1	T	Signal transduction mechanisms	megakaryocyte-associated tyrosine-protein kinase isoform a [Homo sapiens]
ENSG00000007306	CEACAM7	0	0	0	0	0	0	0	0	0	0	0	0	--	--	--	--	--	Cellular Component: cellular_component (GO:0005575);; Cellular Component: extracellular region (GO:0005576);; Cellular Component: cell (GO:0005623);; Cellular Component: plasma membrane (GO:0005886);; Cellular Component: membrane (GO:0016020);; Cellular Component: apical plasma membrane (GO:0016324);; Cellular Component: membrane part (GO:0044425);; Cellular Component: plasma membrane part (GO:00…	K06499|6.8e-151|hsa:1087|K06499 carcinoembryonic antigen-related cell adhesion molecule | (RefSeq) CEACAM7, CGM2; CEA cell adhesion molecule 7	--	--	--	Immunoglobulin V-set domain	Carcinoembryonic antigen-related cell adhesion molecule 7 OS=Homo sapiens OX=9606 GN=CEACAM7 PE=1 SV=1	T	Signal transduction mechanisms	carcinoembryonic antigen-related cell adhesion molecule 7 preproprotein [Homo sapiens]
ENSG00000007312	CD79B	0	0	0	0	0	0	0	0	0	0	0	0	--	--	--	--	--	Molecular Function: transmembrane signaling receptor activity (GO:0004888);; Molecular Function: hormone activity (GO:0005179);; Cellular Component: extracellular region (GO:0005576);; Biological Process: cell surface receptor signaling pathway (GO:0007166);; Cellular Component: integral component of membrane (GO:0016021);;	K06507|1.5e-127|hsa:974|K06507 CD79B antigen | (RefSeq) CD79B, AGM6, B29, IGB; CD79b molecule	B cell receptor signaling pathway (ko04662)	--	--	Immunoglobulin V-set domain	B-cell antigen receptor complex-associated protein beta chain OS=Homo sapiens OX=9606 GN=CD79B PE=1 SV=1	T	Signal transduction mechanisms	B-cell antigen receptor complex-associated protein beta chain isoform 1 precursor [Homo sapiens]
ENSG00000007314	SCN4A	0.003192	2	0	0	0	0	0	0	0	0	0	0	--	--	--	--	--	Cellular Component: voltage-gated sodium channel complex (GO:0001518);; Molecular Function: voltage-gated ion channel activity (GO:0005244);; Molecular Function: voltage-gated sodium channel activity (GO:0005248);; Cellular Component: nucleoplasm (GO:0005654);; Cellular Component: plasma membrane (GO:0005886);; Cellular Component: nuclear body (GO:0016604);; Biological Process: regulation of ion …	K04837|0.0e+00|hsa:6329|K04837 voltage-gated sodium channel type IV alpha | (RefSeq) SCN4A, CMS16, HOKPP2, HYKPP, HYPP, NAC1A, Na(V)1.4, Nav1.4, SkM1; sodium voltage-gated channel alpha subunit 4	--	[PT]	Inorganic ion transport and metabolism;; Signal transduction mechanisms	Ion transport protein	Sodium channel protein type 4 subunit alpha OS=Homo sapiens OX=9606 GN=SCN4A PE=1 SV=4	P	Inorganic ion transport and metabolism	sodium channel protein type 4 subunit alpha [Homo sapiens]
ENSG00000007341	ST7L	2.423687	730	2.780411	784	2.63322	781	2.828162	788	3.159155	852	2.603801	772	0.746778601	0.050239931	normal	--	--	Cellular Component: integral component of membrane (GO:0016021);;	K17681|1.3e-109|dpte:113789892|K17681 ATPase family AAA domain-containing protein 3A/B | (RefSeq) ATPase family AAA domain-containing protein 3-like	--	[R]	General function prediction only	ST7 protein	Suppressor of tumorigenicity 7 protein-like OS=Homo sapiens OX=9606 GN=ST7L PE=2 SV=1	S	Function unknown	suppressor of tumorigenicity 7 protein-like isoform 1 [Homo sapiens]
ENSG00000007350	TKTL1	0	0	0	0	0	0	0	0	0	0	0	0	--	--	--	[G]	Carbohydrate transport and metabolism	Molecular Function: catalytic activity (GO:0003824);;	K00615|0.0e+00|hsa:8277|K00615 transketolase [EC:2.2.1.1] | (RefSeq) TKTL1, TKR, TKT2; transketolase like 1	Pentose phosphate pathway (ko00030);; Carbon metabolism (ko01200);; Biosynthesis of amino acids (ko01230)	[G]	Carbohydrate transport and metabolism	Transketolase, pyrimidine binding domain	Transketolase-like protein 1 OS=Homo sapiens OX=9606 GN=TKTL1 PE=1 SV=2	G	Carbohydrate transport and metabolism	transketolase-like protein 1 isoform a [Homo sapiens]
ENSG00000007372	PAX6	6.360633	1322	8.218684	1329	7.458675	1271	5.149646	962	5.510106	969	5.417109	1020	0.000173092	-0.41755311	normal	--	--	Cellular Component: nucleoplasm (GO:0005654);; Cellular Component: cytosol (GO:0005829);; Biological Process: regulation of transcription, DNA-templated (GO:0006355);; Biological Process: multicellular organism development (GO:0007275);; Molecular Function: sequence-specific DNA binding (GO:0043565);;	K08031|2.8e-239|ggo:101148839|K08031 paired box protein 6 | (RefSeq) PAX6; paired box protein Pax-6 isoform X2	Signaling pathways regulating pluripotency of stem cells (ko04550);; Maturity onset diabetes of the young (ko04950)	[K]	Transcription	'Paired box' domain	Paired box protein Pax-6 OS=Homo sapiens OX=9606 GN=PAX6 PE=1 SV=2	K	Transcription	paired box protein Pax-6 isoform a [Homo sapiens]
ENSG00000007376	RPUSD1	10.840974	1650	12.799063	1478	14.54197	1755	12.262566	1539	14.322236	2069	13.697231	1757	0.372232922	0.113646729	normal	[J]	Translation, ribosomal structure and biogenesis	Biological Process: pseudouridine synthesis (GO:0001522);; Molecular Function: RNA binding (GO:0003723);; Molecular Function: pseudouridine synthase activity (GO:0009982);;	K06180|3.5e-13|otw:112244022|K06180 23S rRNA pseudouridine1911/1915/1917 synthase [EC:5.4.99.23] | (RefSeq) uncharacterized protein LOC112244022	--	[A]	RNA processing and modification	RNA pseudouridylate synthase	RNA pseudouridylate synthase domain-containing protein 1 OS=Homo sapiens OX=9606 GN=RPUSD1 PE=1 SV=1	A	RNA processing and modification	RNA pseudouridylate synthase domain-containing protein 1 isoform 1 [Homo sapiens]
ENSG00000007384	RHBDF1	4.193928	932	4.335245	840	4.266375	909	6.188992	1217	6.471219	1436	5.798926	1203	5.17E-06	0.497269881	normal	[O]	Posttranslational modification, protein turnover, chaperones	Cellular Component: integral component of membrane (GO:0016021);;	K02857|3.9e-06|cin:100186499|K02857 rhomboid-related protein 1/2/3 [EC:3.4.21.105] | (RefSeq) rhomboid-related protein 2-like isoform X1	--	[T]	Signal transduction mechanisms	Rhomboid serine protease	Inactive rhomboid protein 1 OS=Homo sapiens OX=9606 GN=RHBDF1 PE=1 SV=2	T	Signal transduction mechanisms	inactive rhomboid protein 1 [Homo sapiens]
ENSG00000007392	LUC7L	20.109453	2743	21.524467	2408	20.10276	2588	17.0768	2099	21.465568	2839	18.607225	2346	0.365896886	-0.103501859	normal	--	--	--	--	--	--	--	--	--	--	--	LUC7L isoform 2 [Pan troglodytes]
ENSG00000007402	CACNA2D2	0.028919	13	0.04208	16	0.033521	14	0.037746	14	0.051147	22	0.033851	14	--	--	--	--	--	--	K04859|0.0e+00|hsa:9254|K04859 voltage-dependent calcium channel alpha-2/delta-2 | (RefSeq) CACNA2D2, CACNA2D, CASVDD; calcium voltage-gated channel auxiliary subunit alpha2delta 2	MAPK signaling pathway (ko04010);; Cardiac muscle contraction (ko04260);; Adrenergic signaling in cardiomyocytes (ko04261);; Oxytocin signaling pathway (ko04921);; Hypertrophic cardiomyopathy (ko05410);; Arrhythmogenic right ventricular cardiomyopathy (ko05412);; Dilated cardiomyopathy (ko05414)	[PT]	Inorganic ion transport and metabolism;; Signal transduction mechanisms	Neuronal voltage-dependent calcium channel alpha 2acd	Voltage-dependent calcium channel subunit alpha-2/delta-2 OS=Homo sapiens OX=9606 GN=CACNA2D2 PE=1 SV=2	--	--	voltage-dependent calcium channel subunit alpha-2/delta-2 isoform a precursor [Homo sapiens]
ENSG00000007516	BAIAP3	0.511065	160	0.493308	158	0.419997	143	0.675049	221	0.665852	238	0.5484	190	0.035243513	0.441063629	normal	--	--	Cellular Component: Golgi membrane (GO:0000139);; Molecular Function: SNARE binding (GO:0000149);; Biological Process: regulation of neurotransmitter levels (GO:0001505);; Biological Process: positive regulation of neurotransmitter secretion (GO:0001956);; Biological Process: regulation of peptide secretion (GO:0002791);; Biological Process: positive regulation of peptide secretion (GO:0002793);;…	K15621|0.0e+00|ptr:749977|K15621 BAI1-associated protein 3 | (RefSeq) BAIAP3; BAI1-associated protein 3 isoform X1	Transcriptional misregulation in cancer (ko05202)	[UT]	Intracellular trafficking, secretion, and vesicular transport;; Signal transduction mechanisms	C2 domain	BAI1-associated protein 3 OS=Homo sapiens OX=9606 GN=BAIAP3 PE=1 SV=2	U	Intracellular trafficking, secretion, and vesicular transport	BAI1-associated protein 3 isoform X1 [Homo sapiens]
ENSG00000007520	TSR3	14.098254	1324	14.371927	1135	14.349169	1246	11.380195	974	14.685751	1315	11.594558	1021	0.172844251	-0.175107996	normal	[J]	Translation, ribosomal structure and biogenesis	Biological Process: rRNA modification (GO:0000154);; Molecular Function: molecular_function (GO:0003674);; Molecular Function: catalytic activity (GO:0003824);; Cellular Component: cellular_component (GO:0005575);; Cellular Component: intracellular (GO:0005622);; Cellular Component: cell (GO:0005623);; Cellular Component: cytoplasm (GO:0005737);; Cellular Component: cytosol (GO:0005829);; Biologi…	K09140|3.2e-176|hsa:115939|K09140 pre-rRNA-processing protein TSR3 | (RefSeq) TSR3, C16orf42, HsTsr3; TSR3 ribosome maturation factor	--	[S]	Function unknown	Ribosome biogenesis protein, C-terminal	18S rRNA aminocarboxypropyltransferase OS=Homo sapiens OX=9606 GN=TSR3 PE=1 SV=1	S	Function unknown	18S rRNA aminocarboxypropyltransferase [Homo sapiens]
ENSG00000007541	PIGQ	12.797265	2682	11.399192	2100	12.38868	2348	14.18791	2623	16.181134	3309	14.690854	2937	0.001883272	0.297371626	normal	--	--	Biological Process: GPI anchor biosynthetic process (GO:0006506);; Cellular Component: integral component of membrane (GO:0016021);; Molecular Function: phosphatidylinositol N-acetylglucosaminyltransferase activity (GO:0017176);;	K03860|0.0e+00|pps:100969226|K03860 phosphatidylinositol N-acetylglucosaminyltransferase subunit Q | (RefSeq) PIGQ; phosphatidylinositol glycan anchor biosynthesis class Q	Glycosylphosphatidylinositol (GPI)-anchor biosynthesis (ko00563)	[MO]	Cell wall/membrane/envelope biogenesis;; Posttranslational modification, protein turnover, chaperones	N-acetylglucosaminyl transferase component (Gpi1)	Phosphatidylinositol N-acetylglucosaminyltransferase subunit Q OS=Homo sapiens OX=9606 GN=PIGQ PE=1 SV=3	--	--	phosphatidylinositol N-acetylglucosaminyltransferase subunit Q isoform 2 [Homo sapiens]
ENSG00000007545	CRAMP1	5.918991	3475	5.162992	2650	4.813618	2664	4.191852	2196	4.691679	2679	4.82548	2685	0.035305321	-0.223261174	normal	--	--	Molecular Function: RNA polymerase II transcription factor activity, sequence-specific DNA binding (GO:0000981);; Molecular Function: molecular_function (GO:0003674);; Molecular Function: chromatin binding (GO:0003682);; Molecular Function: transcription factor activity, sequence-specific DNA binding (GO:0003700);; Molecular Function: binding (GO:0005488);; Cellular Component: cellular_component …	--	--	--	--	--	Protein cramped-like OS=Homo sapiens OX=9606 GN=CRAMP1 PE=1 SV=3	K	Transcription	protein cramped-like [Homo sapiens]
ENSG00000007866	TEAD3	6.211029	1402	5.961771	1183	5.868345	1246	7.14693	1465	7.350836	1647	7.46766	1620	0.002845272	0.287186826	normal	--	--	Molecular Function: DNA binding (GO:0003677);; Molecular Function: transcription factor activity, sequence-specific DNA binding (GO:0003700);; Cellular Component: nucleus (GO:0005634);; Biological Process: hippo signaling (GO:0035329);; Biological Process: positive regulation of transcription from RNA polymerase II promoter (GO:0045944);;	K09448|7.2e-243|hsa:7005|K09448 transcriptional enhancer factor | (RefSeq) TEAD3, DTEF-1, ETFR-1, TEAD-3, TEAD5, TEF-5, TEF5; TEA domain transcription factor 3	Hippo signaling pathway (ko04390);; Hippo signaling pathway - multiple species (ko04392)	[K]	Transcription	YAP binding domain	Transcriptional enhancer factor TEF-5 OS=Homo sapiens OX=9606 GN=TEAD3 PE=1 SV=2	K	Transcription	TEAD3 isoform 1, partial [Pan troglodytes]
ENSG00000007908	SELE	0	0	0	0	0	0	0	0	0	0	0	0	--	--	--	--	--	Biological Process: cell adhesion (GO:0007155);; Cellular Component: integral component of membrane (GO:0016021);; Molecular Function: carbohydrate binding (GO:0030246);;	K06494|0.0e+00|hsa:6401|K06494 selectin, endothelial cell | (RefSeq) SELE, CD62E, ELAM, ELAM1, ESEL, LECAM2; selectin E	Cell adhesion molecules (ko04514);; TNF signaling pathway (ko04668);; AGE-RAGE signaling pathway in diabetic complications (ko04933);; African trypanosomiasis (ko05143);; Malaria (ko05144);; Fluid shear stress and atherosclerosis (ko05418)	[TV]	Signal transduction mechanisms;; Defense mechanisms	Sushi repeat (SCR repeat)	E-selectin OS=Homo sapiens OX=9606 GN=SELE PE=1 SV=1	T	Signal transduction mechanisms	E-selectin precursor [Homo sapiens]
ENSG00000007923	DNAJC11	23.612583	5841	24.033096	5177	23.184301	5420	20.862884	4587	24.338919	5951	23.927764	5595	0.679558769	-0.044076034	normal	[O]	Posttranslational modification, protein turnover, chaperones	Cellular Component: cellular_component (GO:0005575);; Cellular Component: intracellular (GO:0005622);; Cellular Component: cell (GO:0005623);; Cellular Component: cytoplasm (GO:0005737);; Cellular Component: mitochondrion (GO:0005739);; Cellular Component: mitochondrial envelope (GO:0005740);; Cellular Component: mitochondrial outer membrane (GO:0005741);; Biological Process: organelle organizati…	K09531|0.0e+00|hsa:55735|K09531 DnaJ homolog subfamily C member 11 | (RefSeq) DNAJC11, dJ126A5.1; DnaJ heat shock protein family (Hsp40) member C11	--	[O]	Posttranslational modification, protein turnover, chaperones	Domain of unknown function (DUF3395)	DnaJ homolog subfamily C member 11 OS=Homo sapiens OX=9606 GN=DNAJC11 PE=1 SV=2	O	Posttranslational modification, protein turnover, chaperones	dnaJ homolog subfamily C member 11 [Homo sapiens]
ENSG00000007933	FMO3	0.372665	55	0.597966	81	0.546506	76	0.976747	134	0.623353	93	0.662305	92	0.121169645	0.47199526	normal	[P]	Inorganic ion transport and metabolism	Molecular Function: N,N-dimethylaniline monooxygenase activity (GO:0004499);; Cellular Component: integral component of membrane (GO:0016021);; Molecular Function: flavin adenine dinucleotide binding (GO:0050660);; Molecular Function: NADP binding (GO:0050661);;	K00485|0.0e+00|hsa:2328|K00485 dimethylaniline monooxygenase (N-oxide forming) [EC:1.14.13.8] | (RefSeq) FMO3, FMOII, TMAU, dJ127D3.1; flavin containing dimethylaniline monoxygenase 3	Drug metabolism - cytochrome P450 (ko00982)	[Q]	Secondary metabolites biosynthesis, transport and catabolism	Flavin-binding monooxygenase-like	Dimethylaniline monooxygenase [N-oxide-forming] 3 OS=Homo sapiens OX=9606 GN=FMO3 PE=1 SV=5	Q	Secondary metabolites biosynthesis, transport and catabolism	dimethylaniline monooxygenase [N-oxide-forming] 3 isoform a [Homo sapiens]
ENSG00000007944	MYLIP	5.370809	923	5.777467	871	5.27363	871	8.516795	1318	7.088472	1184	7.936966	1298	2.66E-05	0.487473046	normal	--	--	Cellular Component: cytoskeleton (GO:0005856);;	K10637|2.4e-148|hsa:29116|K10637 E3 ubiquitin-protein ligase MYLIP [EC:2.3.2.27] | (RefSeq) MYLIP, IDOL, MIR; myosin regulatory light chain interacting protein	Cholesterol metabolism (ko04979)	--	--	Zinc finger, C3HC4 type (RING finger)	E3 ubiquitin-protein ligase MYLIP OS=Homo sapiens OX=9606 GN=MYLIP PE=1 SV=2	O	Posttranslational modification, protein turnover, chaperones	E3 ubiquitin-protein ligase MYLIP [Homo sapiens]
ENSG00000007952	NOX1	1.531905	291	1.661881	271	1.456812	256	2.385441	398	3.621738	664	2.366447	431	1.76E-05	0.790640353	normal	[T]	Signal transduction mechanisms	Cellular Component: integral component of membrane (GO:0016021);; Molecular Function: superoxide-generating NADPH oxidase activity (GO:0016175);; Biological Process: superoxide anion generation (GO:0042554);;	K08008|0.0e+00|hsa:27035|K08008 NADPH oxidase 1 | (RefSeq) NOX1, GP91-2, MOX1, NOH-1, NOH1; NADPH oxidase 1	Osteoclast differentiation (ko04380);; AGE-RAGE signaling pathway in diabetic complications (ko04933);; Alzheimer disease (ko05010);; Fluid shear stress and atherosclerosis (ko05418)	[PQ]	Inorganic ion transport and metabolism;; Secondary metabolites biosynthesis, transport and catabolism	Ferric reductase NAD binding domain	NADPH oxidase 1 OS=Homo sapiens OX=9606 GN=NOX1 PE=1 SV=2	P	Inorganic ion transport and metabolism	NADPH oxidase 1 isoform 1 [Homo sapiens]
ENSG00000007968	E2F2	6.34065	2546	5.755735	2011	5.637516	2103	4.693519	1682	4.518735	1770	5.007043	1898	0.000889612	-0.319869928	normal	--	--	Molecular Function: DNA binding (GO:0003677);; Molecular Function: transcription factor activity, sequence-specific DNA binding (GO:0003700);; Cellular Component: nucleus (GO:0005634);; Cellular Component: transcription factor complex (GO:0005667);; Molecular Function: protein dimerization activity (GO:0046983);;	K09389|1.2e-240|hsa:1870|K09389 transcription factor E2F2 | (RefSeq) E2F2, E2F-2; E2F transcription factor 2	Endocrine resistance (ko01522);; Cell cycle (ko04110);; Cellular senescence (ko04218);; Cushing syndrome (ko04934);; Hepatitis C (ko05160);; Hepatitis B (ko05161);; Human cytomegalovirus infection (ko05163);; Human T-cell leukemia virus 1 infection (ko05166);; Kaposi sarcoma-associated herpesvirus infection (ko05167);; Epstein-Barr virus infection (ko05169);; Pathways in cancer (ko05200);; MicroR…	[K]	Transcription	E2F transcription factor CC-MB domain	Transcription factor E2F2 OS=Homo sapiens OX=9606 GN=E2F2 PE=1 SV=1	K	Transcription	transcription factor E2F2 [Homo sapiens]
ENSG00000008018	PSMB1	264.348663	18973	281.356873	17572	267.007629	17801	312.344635	20002	347.849426	24356	321.20105	21764	0.000787828	0.262319826	normal	[O]	Posttranslational modification, protein turnover, chaperones	Molecular Function: threonine-type endopeptidase activity (GO:0004298);; Cellular Component: nucleoplasm (GO:0005654);; Cellular Component: cytoplasm (GO:0005737);; Cellular Component: proteasome core complex (GO:0005839);; Biological Process: proteolysis involved in cellular protein catabolic process (GO:0051603);;	K02732|2.3e-134|hsa:5689|K02732 20S proteasome subunit beta 6 [EC:3.4.25.1] | (RefSeq) PSMB1, HC5, PMSB1, PSC5; proteasome 20S subunit beta 1	Proteasome (ko03050);; Alzheimer disease (ko05010);; Parkinson disease (ko05012);; Amyotrophic lateral sclerosis (ko05014);; Huntington disease (ko05016);; Spinocerebellar ataxia (ko05017);; Prion disease (ko05020)	[O]	Posttranslational modification, protein turnover, chaperones	Proteasome subunit	Proteasome subunit beta type-1 OS=Homo sapiens OX=9606 GN=PSMB1 PE=1 SV=2	O	Posttranslational modification, protein turnover, chaperones	proteasome subunit beta type-1 [Homo sapiens]
ENSG00000008056	SYN1	0	0	0	0	0	0	0.007644	2	0.009892	3	0.008137	2	--	--	--	--	--	Molecular Function: ATP binding (GO:0005524);; Biological Process: neurotransmitter secretion (GO:0007269);; Cellular Component: synaptic vesicle (GO:0008021);;	K19941|8.5e-302|hsa:6853|K19941 synapsin | (RefSeq) SYN1, MRX50, SYN1a, SYN1b, SYNI; synapsin I	--	[TU]	Signal transduction mechanisms;; Intracellular trafficking, secretion, and vesicular transport	Synapsin, ATP binding domain	Synapsin-1 OS=Homo sapiens OX=9606 GN=SYN1 PE=1 SV=3	--	--	synapsin-1 isoform Ia [Homo sapiens]
ENSG00000008083	JARID2	5.728391	2537	5.269485	2042	5.231881	2163	6.165281	2440	6.215783	2685	5.722396	2400	0.125690095	0.146012141	normal	--	--	Molecular Function: DNA binding (GO:0003677);;	K11478|0.0e+00|hsa:3720|K11478 protein Jumonji | (RefSeq) JARID2, JMJ; jumonji and AT-rich interaction domain containing 2	Signaling pathways regulating pluripotency of stem cells (ko04550)	[R]	General function prediction only	JmjC domain, hydroxylase	Protein Jumonji OS=Homo sapiens OX=9606 GN=JARID2 PE=1 SV=2	K	Transcription	protein Jumonji isoform 1 [Homo sapiens]
ENSG00000008086	CDKL5	2.252381	2023	2.180545	1745	2.098597	1732	3.170496	2568	3.561349	3001	3.674011	3135	3.83E-12	0.637725373	normal	[R]	General function prediction only	Molecular Function: nucleotide binding (GO:0000166);; Biological Process: regulation of cell growth (GO:0001558);; Biological Process: neuron migration (GO:0001764);; Molecular Function: molecular_function (GO:0003674);; Molecular Function: catalytic activity (GO:0003824);; Molecular Function: protein kinase activity (GO:0004672);; Molecular Function: protein serine/threonine kinase activity (GO:…	K08824|0.0e+00|pon:100447427|K08824 cyclin-dependent kinase-like [EC:2.7.11.22] | (RefSeq) CDKL5; cyclin-dependent kinase-like 5	--	[R]	General function prediction only	Protein kinase domain	Cyclin-dependent kinase-like 5 OS=Homo sapiens OX=9606 GN=CDKL5 PE=1 SV=2	T	Signal transduction mechanisms	cyclin-dependent kinase-like 5 isoform 2 [Homo sapiens]
ENSG00000008118	CAMK1G	0	0	0	0	0	0	0	0	0	0	0	0	--	--	--	[T]	Signal transduction mechanisms	Molecular Function: protein kinase activity (GO:0004672);; Molecular Function: ATP binding (GO:0005524);;	K08794|6.9e-279|ggo:101146568|K08794 calcium/calmodulin-dependent protein kinase I [EC:2.7.11.17] | (RefSeq) CAMK1G; calcium/calmodulin-dependent protein kinase type 1G	Calcium signaling pathway (ko04020);; Oxytocin signaling pathway (ko04921);; Aldosterone synthesis and secretion (ko04925);; Glioma (ko05214)	[T]	Signal transduction mechanisms	Protein kinase domain	Calcium/calmodulin-dependent protein kinase type 1G OS=Homo sapiens OX=9606 GN=CAMK1G PE=1 SV=3	T	Signal transduction mechanisms	hypothetical protein, partial [Homo sapiens]
ENSG00000008128	CDK11A	20.505492	3828	21.059964	3345	18.987621	3326	18.946538	3075	20.770285	3722	19.808214	3429	0.596088143	-0.052473283	normal	[T]	Signal transduction mechanisms	Molecular Function: protein kinase activity (GO:0004672);; Molecular Function: ATP binding (GO:0005524);;	K08818|0.0e+00|pon:100434526|K08818 cell division cycle 2-like [EC:2.7.11.22] | (RefSeq) cyclin-dependent kinase 11B isoform X1	--	[R]	General function prediction only	Protein kinase domain	Cyclin-dependent kinase 11B OS=Homo sapiens OX=9606 GN=CDK11B PE=1 SV=4	T	Signal transduction mechanisms	cyclin-dependent kinase 11A isoform 1 [Homo sapiens]
ENSG00000008130	NADK	21.090967	4933	20.564474	4221	19.809887	4332	21.750882	4612	23.363098	5397	21.794888	4947	0.105643069	0.133946956	normal	[F]	Nucleotide transport and metabolism	Molecular Function: NAD+ kinase activity (GO:0003951);; Biological Process: NADP biosynthetic process (GO:0006741);; Biological Process: NAD metabolic process (GO:0019674);;	K00858|2.3e-236|hsa:65220|K00858 NAD+ kinase [EC:2.7.1.23] | (RefSeq) NADK, dJ283E3.1; NAD kinase	Nicotinate and nicotinamide metabolism (ko00760)	[G]	Carbohydrate transport and metabolism	ATP-NAD kinase	NAD kinase OS=Homo sapiens OX=9606 GN=NADK PE=1 SV=1	F	Nucleotide transport and metabolism	NAD kinase isoform 2 [Homo sapiens]
ENSG00000008196	TFAP2B	0	0	0	0	0	0	0	0	0	0	0	0	--	--	--	--	--	Molecular Function: transcription factor activity, sequence-specific DNA binding (GO:0003700);; Cellular Component: nucleus (GO:0005634);;	K09176|2.2e-250|aml:100484242|K09176 transcription factor AP-2 alpha/beta | (RefSeq) TFAP2B; transcription factor AP-2-beta	--	[K]	Transcription	Transcription factor AP-2	Transcription factor AP-2-beta OS=Homo sapiens OX=9606 GN=TFAP2B PE=1 SV=2	K	Transcription	transcription factor AP-2-beta isoform X1 [Macaca mulatta]
ENSG00000008197	TFAP2D	0	0	0	0	0	0	0	0	0	0	0	0	--	--	--	--	--	Molecular Function: transcription regulatory region sequence-specific DNA binding (GO:0000976);; Molecular Function: RNA polymerase II regulatory region sequence-specific DNA binding (GO:0000977);; Molecular Function: RNA polymerase II transcription factor activity, sequence-specific DNA binding (GO:0000981);; Molecular Function: RNA polymerase II regulatory region DNA binding (GO:0001012);; Mole…	K09178|1.3e-258|aju:106981612|K09178 transcription factor AP-2 delta | (RefSeq) TFAP2D; transcription factor AP-2-delta	--	[K]	Transcription	Transcription factor AP-2	Transcription factor AP-2-delta OS=Homo sapiens OX=9606 GN=TFAP2D PE=1 SV=1	K	Transcription	transcription factor AP-2-delta [Homo sapiens]
ENSG00000008226	DLEC1	0.065485	33	0.06579	29	0.051226	24	0.072521	33	0.068988	34	0.152603	72	--	--	--	--	--	Biological Process: negative regulation of cell proliferation (GO:0008285);;	K17570|3.0e-29|ocu:100347308|K17570 hydrocephalus-inducing protein | (RefSeq) HYDIN; HYDIN, axonemal central pair apparatus protein	--	--	--	Abnormal spindle-like microcephaly-assoc'd, ASPM-SPD-2-Hydin	Deleted in lung and esophageal cancer protein 1 OS=Homo sapiens OX=9606 GN=DLEC1 PE=2 SV=2	S	Function unknown	deleted in lung and esophageal cancer protein 1 isoform DLEC1-N1 [Homo sapiens]
ENSG00000008256	CYTH3	0.94873	331	1.114377	338	0.978283	317	1.558813	485	1.456551	496	1.151517	379	0.013043334	0.424992778	normal	[R]	General function prediction only	Molecular Function: ARF guanyl-nucleotide exchange factor activity (GO:0005086);; Biological Process: regulation of ARF protein signal transduction (GO:0032012);;	K18441|5.8e-231|csab:103246809|K18441 cytohesin | (RefSeq) CYTH3; cytohesin 3	Phospholipase D signaling pathway (ko04072);; Endocytosis (ko04144);; Salmonella infection (ko05132)	[U]	Intracellular trafficking, secretion, and vesicular transport	Sec7 domain	Cytohesin-3 OS=Homo sapiens OX=9606 GN=CYTH3 PE=1 SV=2	U	Intracellular trafficking, secretion, and vesicular transport	RecName: Full=Cytohesin-3; AltName: Full=ARF nucleotide-binding site opener 3; Short=Protein ARNO3; AltName: Full=General receptor of phosphoinositides 1; Short=Grp1; AltName: Full=PH, SEC7 and coiled-coil domain-containing protein 3 [Homo sapiens]
ENSG00000008277	ADAM22	1.628856	995	1.684226	965	1.521606	948	2.964169	1791	2.977147	1839	3.221661	2010	7.77E-20	0.921360776	normal	--	--	Molecular Function: metalloendopeptidase activity (GO:0004222);; Cellular Component: integral component of membrane (GO:0016021);;	K16068|0.0e+00|hsa:53616|K16068 disintegrin and metalloproteinase domain-containing protein 22 [EC:3.4.24.-] | (RefSeq) ADAM22, ADAM_22, EIEE61, MDC2; ADAM metallopeptidase domain 22	--	[O]	Posttranslational modification, protein turnover, chaperones	Reprolysin (M12B) family zinc metalloprotease	Disintegrin and metalloproteinase domain-containing protein 22 OS=Homo sapiens OX=9606 GN=ADAM22 PE=1 SV=1	O	Posttranslational modification, protein turnover, chaperones	disintegrin and metalloproteinase domain-containing protein 22 isoform 3 precursor [Homo sapiens]
ENSG00000008282	SYPL1	18.125374	2971	20.936426	2931	19.510075	2964	23.612072	3434	20.93499	3372	21.532757	3330	0.077073056	0.174809585	normal	--	--	Cellular Component: secretory granule (GO:0030141);; Cellular Component: integral component of synaptic vesicle membrane (GO:0030285);;	K14168|5.9e-37|fpg:101912737|K14168 cytoplasmic tRNA 2-thiolation protein 1 [EC:2.7.7.-] | (RefSeq) uncharacterized LOC101912737	Sulfur relay system (ko04122)	--	--	Membrane-associating domain	Synaptophysin-like protein 1 OS=Homo sapiens OX=9606 GN=SYPL1 PE=1 SV=1	S	Function unknown	synaptophysin-like protein 1 isoform a [Homo sapiens]
ENSG00000008283	CYB561	1.66098	371	1.708255	353	1.742245	360	0.852101	173	0.667055	155	0.758266	168	3.43E-10	-1.075536359	down	--	--	Molecular Function: ferric-chelate reductase activity (GO:0000293);; Cellular Component: integral component of membrane (GO:0016021);; Biological Process: electron transport chain (GO:0022900);;	K08360|6.4e-50|hsa:1534|K08360 cytochrome b-561 [EC:7.2.1.3] | (RefSeq) CYB561, CYB561A1, FRRS2, ORTHYP2; cytochrome b561	--	[C]	Energy production and conversion	Eukaryotic cytochrome b561	Cytochrome b561 OS=Homo sapiens OX=9606 GN=CYB561 PE=1 SV=2	C	Energy production and conversion	cytochrome b-561, isoform CRA_c [Homo sapiens]
ENSG00000008294	SPAG9	27.347612	16370	29.861768	14791	29.465755	15806	37.437039	18601	30.166689	16839	33.290629	18135	0.05533751	0.176355343	normal	--	--	Molecular Function: MAP-kinase scaffold activity (GO:0005078);; Cellular Component: cytosol (GO:0005829);; Cellular Component: centriolar satellite (GO:0034451);;	K20317|0.0e+00|hsa:9043|K20317 c-Jun-amino-terminal kinase-interacting protein 4 | (RefSeq) SPAG9, CT89, HLC-6, HLC4, HLC6, JIP-4, JIP4, JLP, PHET, PIG6; sperm associated antigen 9	--	[T]	Signal transduction mechanisms	JNK_SAPK-associated protein-1	C-Jun-amino-terminal kinase-interacting protein 4 OS=Homo sapiens OX=9606 GN=SPAG9 PE=1 SV=4	T	Signal transduction mechanisms	C-Jun-amino-terminal kinase-interacting protein 4 isoform 1 [Homo sapiens]
ENSG00000008300	CELSR3	1.452913	1344	1.307351	1052	1.226115	1054	1.073183	886	1.070416	966	1.112502	972	0.00993333	-0.291472679	normal	[U]	Intracellular trafficking, secretion, and vesicular transport	Molecular Function: G-protein coupled receptor activity (GO:0004930);; Molecular Function: calcium ion binding (GO:0005509);; Cellular Component: plasma membrane (GO:0005886);; Biological Process: homophilic cell adhesion via plasma membrane adhesion molecules (GO:0007156);; Biological Process: cell surface receptor signaling pathway (GO:0007166);; Molecular Function: secondary active sulfate tra…	K04602|0.0e+00|hsa:1951|K04602 cadherin EGF LAG seven-pass G-type receptor 3 | (RefSeq) CELSR3, ADGRC3, CDHF11, EGFL1, FMI1, HFMI1, MEGF2, RESDA1; cadherin EGF LAG seven-pass G-type receptor 3	--	[T]	Signal transduction mechanisms	Cadherin domain	Cadherin EGF LAG seven-pass G-type receptor 3 OS=Homo sapiens OX=9606 GN=CELSR3 PE=1 SV=2	T	Signal transduction mechanisms	cadherin EGF LAG seven-pass G-type receptor 3 precursor [Homo sapiens]
ENSG00000008311	AASS	9.985635	2424	9.768406	2070	8.973759	2036	12.048	2597	10.82087	2573	13.493384	3102	0.002168006	0.323972583	normal	[E]	Amino acid transport and metabolism	Cellular Component: mitochondrion (GO:0005739);; Biological Process: L-lysine catabolic process (GO:0019477);; Cellular Component: intracellular membrane-bounded organelle (GO:0043231);; Molecular Function: saccharopine dehydrogenase (NAD+, L-glutamate-forming) activity (GO:0047131);;	K14157|0.0e+00|hsa:10157|K14157 alpha-aminoadipic semialdehyde synthase [EC:1.5.1.8 1.5.1.9] | (RefSeq) AASS, LKR/SDH, LKRSDH, LORSDH; aminoadipate-semialdehyde synthase	Lysine degradation (ko00310)	[E]	Amino acid transport and metabolism	Saccharopine dehydrogenase C-terminal domain	Alpha-aminoadipic semialdehyde synthase, mitochondrial OS=Homo sapiens OX=9606 GN=AASS PE=1 SV=1	C	Energy production and conversion	alpha-aminoadipic semialdehyde synthase, mitochondrial [Homo sapiens]
ENSG00000008323	PLEKHG6	24.408011	4368	23.845966	3947	24.770256	3855	28.127942	5298	34.411786	6565	38.670441	5995	1.65E-10	0.52949956	normal	--	--	Molecular Function: guanyl-nucleotide exchange factor activity (GO:0005085);; Molecular Function: GTPase activator activity (GO:0005096);;	K19464|1.0e-111|oaa:100088734|K19464 pleckstrin homology domain-containing family G member 5 | (RefSeq) PLEKHG5; pleckstrin homology domain-containing family G member 5 isoform X1	Pathways in cancer (ko05200)	[T]	Signal transduction mechanisms	RhoGEF domain	Pleckstrin homology domain-containing family G member 6 OS=Homo sapiens OX=9606 GN=PLEKHG6 PE=1 SV=3	T	Signal transduction mechanisms	pleckstrin homology domain containing, family G (with RhoGef domain) member 6, isoform CRA_b [Homo sapiens]
ENSG00000008324	SS18L2	19.95112	1212	20.465218	1113	20.685495	1205	18.363106	1060	20.870091	1241	19.975456	1165	0.738040551	-0.04233672	normal	--	--	Molecular Function: transcription coactivator activity (GO:0003713);;	K15623|1.4e-16|mcal:110284600|K15623 protein SSXT | (RefSeq) Ss18; protein SSXT isoform X1	Transcriptional misregulation in cancer (ko05202)	[K]	Transcription	SSXT protein (N-terminal region)	SS18-like protein 2 OS=Homo sapiens OX=9606 GN=SS18L2 PE=1 SV=1	K	Transcription	PREDICTED: SS18-like protein 2 [Colobus angolensis palliatus]
ENSG00000008382	MPND	8.988293	1048	8.613264	870	8.026189	861	11.683463	1232	14.294735	1627	12.608435	1405	1.61E-07	0.588706132	normal	--	--	Molecular Function: protein binding (GO:0005515);;	K24173|9.2e-258|ptr:738059|K24173 MPN domain-containing protein | (RefSeq) MPND; MPN domain-containing protein isoform X1	--	[O]	Posttranslational modification, protein turnover, chaperones	Restriction Enzyme Adenine Methylase Associated	MPN domain-containing protein OS=Homo sapiens OX=9606 GN=MPND PE=1 SV=1	O	Posttranslational modification, protein turnover, chaperones	MPN domain-containing protein isoform 3 [Homo sapiens]
ENSG00000008394	MGST1	274.734144	19185	274.674328	16707	293.534426	19094	316.728024	19697	299.375683	20344	294.975184	19428	0.235737345	0.099230452	normal	--	--	Molecular Function: glutathione transferase activity (GO:0004364);; Cellular Component: nucleus (GO:0005634);; Cellular Component: mitochondrion (GO:0005739);; Cellular Component: peroxisomal membrane (GO:0005778);; Cellular Component: endoplasmic reticulum (GO:0005783);; Biological Process: response to organonitrogen compound (GO:0010243);; Cellular Component: integral component of membrane (GO:…	K00799|3.5e-32|ggo:101144905|K00799 glutathione S-transferase [EC:2.5.1.18] | (RefSeq) MGST1; microsomal glutathione S-transferase 1 isoform X1	Glutathione metabolism (ko00480);; Metabolism of xenobiotics by cytochrome P450 (ko00980);; Drug metabolism - cytochrome P450 (ko00982);; Drug metabolism - other enzymes (ko00983);; Platinum drug resistance (ko01524);; Pathways in cancer (ko05200);; Chemical carcinogenesis (ko05204);; Hepatocellular carcinoma (ko05225);; Fluid shear stress and atherosclerosis (ko05418)	--	--	--	Microsomal glutathione S-transferase 1 OS=Homo sapiens OX=9606 GN=MGST1 PE=1 SV=1	I	Lipid transport and metabolism	microsomal glutathione S-transferase 1 isoform c [Homo sapiens]
ENSG00000008405	CRY1	19.039244	4668	18.666404	3970	19.232832	4296	16.418734	3518	16.794306	3919	16.670749	3819	0.00687932	-0.211423315	normal	[L]	Replication, recombination and repair	Biological Process: negative regulation of transcription from RNA polymerase II promoter (GO:0000122);; Cellular Component: nucleus (GO:0005634);; Cellular Component: mitochondrion (GO:0005739);; Biological Process: gluconeogenesis (GO:0006094);; Biological Process: DNA damage induced protein phosphorylation (GO:0006975);; Biological Process: response to activity (GO:0014823);; Molecular Function…	K02295|0.0e+00|ggo:101125276|K02295 cryptochrome | (RefSeq) CRY1; cryptochrome-1	Circadian rhythm (ko04710)	[LT]	Replication, recombination and repair;; Signal transduction mechanisms	FAD binding domain of DNA photolyase	Cryptochrome-1 OS=Homo sapiens OX=9606 GN=CRY1 PE=1 SV=1	K	Transcription	cryptochrome-1 [Homo sapiens]
ENSG00000008438	PGLYRP1	0.29799	17	0.415335	21	0.325377	17	0.381783	19	0.46633	26	0.342236	18	--	--	--	[S]	Function unknown	Biological Process: cell activation (GO:0001775);; Biological Process: cell killing (GO:0001906);; Biological Process: activation of innate immune response (GO:0002218);; Biological Process: pattern recognition receptor signaling pathway (GO:0002221);; Biological Process: immune effector process (GO:0002252);; Biological Process: activation of immune response (GO:0002253);; Biological Process: ce…	K01446|1.6e-43|mde:101892676|K01446 peptidoglycan recognition protein | (RefSeq) peptidoglycan-recognition protein SC2-like	Toll and Imd signaling pathway (ko04624)	--	--	N-acetylmuramoyl-L-alanine amidase	Peptidoglycan recognition protein 1 OS=Homo sapiens OX=9606 GN=PGLYRP1 PE=1 SV=1	O	Posttranslational modification, protein turnover, chaperones	peptidoglycan recognition protein 1 precursor [Homo sapiens]
ENSG00000008441	NFIX	1.646626	437	1.422742	301	1.379056	279	1.445172	418	1.562682	403	1.489378	438	0.109133714	0.290021969	normal	--	--	Molecular Function: DNA binding (GO:0003677);; Molecular Function: transcription factor activity, sequence-specific DNA binding (GO:0003700);; Cellular Component: nucleoplasm (GO:0005654);; Biological Process: DNA replication (GO:0006260);;	K09171|5.9e-223|dro:112301389|K09171 nuclear factor I/X | (RefSeq) NFIX; nuclear factor 1 X-type isoform X1	--	[K]	Transcription	CTF/NF-I family transcription modulation region	Nuclear factor 1 X-type OS=Homo sapiens OX=9606 GN=NFIX PE=1 SV=2	K	Transcription	nuclear factor 1 X-type isoform X12 [Microcebus murinus]
ENSG00000008513	ST3GAL1	2.729746	1195	2.898241	1115	2.575076	1124	2.488798	1087	2.308759	1119	2.196413	1004	0.370393157	-0.109086022	normal	--	--	Molecular Function: beta-galactoside (CMP) alpha-2,3-sialyltransferase activity (GO:0003836);; Cellular Component: Golgi apparatus (GO:0005794);; Biological Process: protein phosphorylation (GO:0006468);; Biological Process: protein glycosylation (GO:0006486);; Cellular Component: integral component of membrane (GO:0016021);;	K00780|8.3e-202|hsa:6482|K00780 beta-galactoside alpha-2,3-sialyltransferase (sialyltransferase 4A) [EC:2.4.99.4] | (RefSeq) ST3GAL1, Gal-NAc6S, SIAT4A, SIATFL, ST3GalA, ST3GalA.1, ST3GalIA, ST3GalIA,1, ST3O; ST3 beta-galactoside alpha-2,3-sialyltransferase 1	Mucin type O-glycan biosynthesis (ko00512);; Glycosaminoglycan biosynthesis - keratan sulfate (ko00533);; Glycosphingolipid biosynthesis - globo and isoglobo series (ko00603);; Glycosphingolipid biosynthesis - ganglio series (ko00604)	[G]	Carbohydrate transport and metabolism	Glycosyltransferase family 29 (sialyltransferase)	CMP-N-acetylneuraminate-beta-galactosamide-alpha-2,3-sialyltransferase 1 OS=Homo sapiens OX=9606 GN=ST3GAL1 PE=2 SV=1	G	Carbohydrate transport and metabolism	CMP-N-acetylneuraminate-beta-galactosamide-alpha-2,3-sialyltransferase 1 [Homo sapiens]
ENSG00000008516	MMP25	0.151859	26	0.152755	30	0.077541	15	0.273273	63	0.237559	60	0.378269	75	--	--	--	[O]	Posttranslational modification, protein turnover, chaperones	Biological Process: cell activation (GO:0001775);; Biological Process: immune effector process (GO:0002252);; Biological Process: cell activation involved in immune response (GO:0002263);; Biological Process: myeloid leukocyte activation (GO:0002274);; Biological Process: myeloid cell activation involved in immune response (GO:0002275);; Biological Process: neutrophil activation involved in immun…	K08003|4.4e-309|hsa:64386|K08003 matrix metalloproteinase-25 (membrane-inserted) [EC:3.4.24.-] | (RefSeq) MMP25, MMP-25, MMP20, MMP20A, MMPL1, MT-MMP_6, MT-MMP6, MT6-MMP, MT6MMP, MTMMP6; matrix metallopeptidase 25	Parathyroid hormone synthesis, secretion and action (ko04928)	[OW]	Posttranslational modification, protein turnover, chaperones;; Extracellular structures	Matrixin	Matrix metalloproteinase-25 OS=Homo sapiens OX=9606 GN=MMP25 PE=1 SV=1	O	Posttranslational modification, protein turnover, chaperones	matrix metalloproteinase-25 preproprotein [Homo sapiens]
ENSG00000008517	IL32	0.891505	68	0.776291	58	0.815806	67	2.679799	214	3.747048	306	2.844939	221	3.27E-15	1.728215843	up	--	--	Biological Process: immune response (GO:0006955);;	K22632|1.0e-100|pps:100967233|K22632 interleukin 32 | (RefSeq) IL32; interleukin-32	Cytokine-cytokine receptor interaction (ko04060)	--	--	Interleukin 32	Interleukin-32 OS=Homo sapiens OX=9606 GN=IL32 PE=1 SV=3	T	Signal transduction mechanisms	interleukin-32 isoform B [Homo sapiens]
ENSG00000008710	PKD1	4.573696	4991	3.987652	3780	3.837563	3861	4.655323	4534	4.672704	4967	4.432436	4538	0.140505457	0.142781338	normal	[S]	Function unknown	Biological Process: kidney development (GO:0001822);; Cellular Component: integral component of membrane (GO:0016021);;	K04985|0.0e+00|hsa:5310|K04985 polycystin 1 | (RefSeq) PKD1, PBP, PC1, Pc-1, TRPP1; polycystin 1, transient receptor potential channel interacting	--	[PT]	Inorganic ion transport and metabolism;; Signal transduction mechanisms	PKD domain	Polycystin-1 OS=Homo sapiens OX=9606 GN=PKD1 PE=1 SV=3	T	Signal transduction mechanisms	polycystin-1 isoform 1 precursor [Homo sapiens]
ENSG00000008735	MAPK8IP2	0.045084	12	0.048286	11	0.038647	10	0.137733	33	0.173108	45	0.149102	37	--	--	--	--	--	Molecular Function: kinase activity (GO:0016301);;	K04435|0.0e+00|hsa:23542|K04435 mitogen-activated protein kinase 8 interacting protein 2 | (RefSeq) MAPK8IP2, IB-2, IB2, JIP2, PRKM8IPL; mitogen-activated protein kinase 8 interacting protein 2	MAPK signaling pathway (ko04010)	[T]	Signal transduction mechanisms	Phosphotyrosine interaction domain (PTB/PID)	C-Jun-amino-terminal kinase-interacting protein 2 OS=Homo sapiens OX=9606 GN=MAPK8IP2 PE=1 SV=2	T	Signal transduction mechanisms	C-Jun-amino-terminal kinase-interacting protein 2 [Homo sapiens]
ENSG00000008838	MED24	42.848528	9960	38.745055	8329	39.533076	8612	33.960544	7385	41.117894	9870	37.274639	8701	0.523015215	-0.066452849	normal	--	--	Cellular Component: mediator complex (GO:0016592);;	K15167|0.0e+00|pon:100441140|K15167 mediator of RNA polymerase II transcription subunit 24 | (RefSeq) MED24; mediator of RNA polymerase II transcription subunit 24 isoform X1	Thyroid hormone signaling pathway (ko04919)	--	--	Mediator complex subunit 24 N-terminal	Mediator of RNA polymerase II transcription subunit 24 OS=Homo sapiens OX=9606 GN=MED24 PE=1 SV=1	K	Transcription	mediator of RNA polymerase II transcription subunit 24 isoform X10 [Pan troglodytes]
ENSG00000008853	RHOBTB2	3.382249	1407	3.047634	1111	3.211444	1258	4.396526	1539	4.815388	1720	4.268976	1523	0.001362996	0.324182627	normal	--	--	Molecular Function: GTPase activity (GO:0003924);; Molecular Function: GTP binding (GO:0005525);; Biological Process: small GTPase mediated signal transduction (GO:0007264);;	K07868|0.0e+00|hsa:23221|K07868 Rho-related BTB domain-containing protein 1/2 | (RefSeq) RHOBTB2, DBC2, EIEE64, p83; Rho related BTB domain containing 2	Ubiquitin mediated proteolysis (ko04120)	[R]	General function prediction only	BTB/POZ domain	Rho-related BTB domain-containing protein 2 OS=Homo sapiens OX=9606 GN=RHOBTB2 PE=1 SV=2	S	Function unknown	rho-related BTB domain-containing protein 2 isoform 1 [Homo sapiens]
ENSG00000008869	HEATR5B	4.228835	2243	4.27275	1974	4.32797	2133	4.165735	1971	4.139715	2150	4.595344	2308	0.977336969	0.003516737	normal	--	--	--	K00157|1.9e-38|sanh:107653532|K00157 aldehyde oxidase [EC:1.2.3.1] | (RefSeq) aldehyde oxidase 1-like	Valine, leucine and isoleucine degradation (ko00280);; Tyrosine metabolism (ko00350);; Tryptophan metabolism (ko00380);; Vitamin B6 metabolism (ko00750);; Nicotinate and nicotinamide metabolism (ko00760);; Retinol metabolism (ko00830);; Drug metabolism - cytochrome P450 (ko00982)	[S]	Function unknown	HEAT repeats	HEAT repeat-containing protein 5B OS=Homo sapiens OX=9606 GN=HEATR5B PE=1 SV=2	S	Function unknown	HEAT repeat-containing protein 5B [Homo sapiens]
ENSG00000008952	SEC62	23.152687	11113	21.804326	9141	23.366436	10553	21.724522	9250	16.69211	7719	21.231668	9726	0.064412343	-0.209216025	normal	--	--	Biological Process: protein transport (GO:0015031);; Cellular Component: integral component of endoplasmic reticulum membrane (GO:0030176);;	K12275|3.8e-182|ggo:101150184|K12275 translocation protein SEC62 | (RefSeq) SEC62; translocation protein SEC62 isoform X1	Protein export (ko03060);; Protein processing in endoplasmic reticulum (ko04141)	[U]	Intracellular trafficking, secretion, and vesicular transport	Translocation protein Sec62	Translocation protein SEC62 OS=Homo sapiens OX=9606 GN=SEC62 PE=1 SV=1	U	Intracellular trafficking, secretion, and vesicular transport	translocation protein SEC62 [Homo sapiens]
ENSG00000008988	RPS20	371.581196	20227	426.196792	19369	497.544211	23193	329.7839	16988	360.061772	18199	279.598342	15856	0.001877721	-0.310721645	normal	[J]	Translation, ribosomal structure and biogenesis	Molecular Function: RNA binding (GO:0003723);; Molecular Function: structural constituent of ribosome (GO:0003735);; Cellular Component: ribosome (GO:0005840);; Biological Process: translation (GO:0006412);;	K02969|4.7e-74|pon:100174529|K02969 small subunit ribosomal protein S20e | (RefSeq) RPS20; 40S ribosomal protein S20	Ribosome (ko03010)	[J]	Translation, ribosomal structure and biogenesis	Ribosomal protein S10p/S20e	40S ribosomal protein S20 OS=Homo sapiens OX=9606 GN=RPS20 PE=1 SV=1	J	Translation, ribosomal structure and biogenesis	40S ribosomal protein S20 isoform 1 [Homo sapiens]
ENSG00000009307	CSDE1	131.223706	41243	136.264021	36580	136.377976	39729	118.390453	33240	102.81694	31503	114.056912	33896	0.001274535	-0.261610915	normal	--	--	Molecular Function: nucleic acid binding (GO:0003676);; Cellular Component: Golgi apparatus (GO:0005794);; Cellular Component: cytosol (GO:0005829);; Cellular Component: plasma membrane (GO:0005886);;	K02981|4.1e-08|cfa:106557849|K02981 small subunit ribosomal protein S2e | (RefSeq) LOW QUALITY PROTEIN: 40S ribosomal protein S2-like	Ribosome (ko03010)	--	--	'Cold-shock' DNA-binding domain	Cold shock domain-containing protein E1 OS=Homo sapiens OX=9606 GN=CSDE1 PE=1 SV=2	K	Transcription	cold shock domain-containing protein E1 isoform 4 [Homo sapiens]
ENSG00000009335	UBE3C	27.28368	11026	28.299349	9926	26.015327	9757	24.271093	8747	26.941018	10626	26.109867	9969	0.355524432	-0.081254745	normal	--	--	Molecular Function: ubiquitin-protein transferase activity (GO:0004842);; Molecular Function: ligase activity (GO:0016874);;	K10589|0.0e+00|hsa:9690|K10589 ubiquitin-protein ligase E3 C [EC:2.3.2.26] | (RefSeq) UBE3C, HECTH2; ubiquitin protein ligase E3C	Ubiquitin mediated proteolysis (ko04120)	[O]	Posttranslational modification, protein turnover, chaperones	HECT-domain (ubiquitin-transferase)	Ubiquitin-protein ligase E3C OS=Homo sapiens OX=9606 GN=UBE3C PE=1 SV=3	O	Posttranslational modification, protein turnover, chaperones	ubiquitin-protein ligase E3C [Homo sapiens]
ENSG00000009413	REV3L	4.169522	3357	3.603908	2563	3.807626	2843	2.409692	1689	2.458501	1938	3.206512	2397	5.41E-06	-0.537006894	normal	--	--	Cellular Component: zeta DNA polymerase complex (GO:0016035);; Biological Process: translesion synthesis (GO:0019985);;	K02350|1.2e-18|hsa:5980|K02350 DNA polymerase zeta [EC:2.7.7.7] | (RefSeq) REV3L, POLZ, REV3; REV3 like, DNA directed polymerase zeta catalytic subunit	Platinum drug resistance (ko01524);; Fanconi anemia pathway (ko03460)	[L]	Replication, recombination and repair	--	DNA polymerase zeta catalytic subunit OS=Homo sapiens OX=9606 GN=REV3L PE=1 SV=2	L	Replication, recombination and repair	REV3L isoform 3 [Pan troglodytes]
ENSG00000009694	TENM1	0	0	0	0	0	0	0	0	0.005922	6	0.002125	2	--	--	--	[R]	General function prediction only	Biological Process: signal transduction (GO:0007165);; Cellular Component: integral component of membrane (GO:0016021);;	K20476|1.3e-79|ccar:109046299|K20476 RAB6A-GEF complex partner protein 1 | (RefSeq) RAB6A-GEF complex partner protein 1-like	--	[S]	Function unknown	Teneurin Intracellular Region	Teneurin-1 OS=Homo sapiens OX=9606 GN=TENM1 PE=1 SV=2	T	Signal transduction mechanisms	teneurin-1 isoform 1 precursor [Homo sapiens]
ENSG00000009709	PAX7	0	0	0	0	0	0	0	0	0	0	0	0	--	--	--	--	--	Cellular Component: nucleus (GO:0005634);; Biological Process: regulation of transcription, DNA-templated (GO:0006355);; Molecular Function: sequence-specific DNA binding (GO:0043565);;	K09381|8.6e-288|hsa:5081|K09381 paired box protein 3/7 | (RefSeq) PAX7, HUP1, MYOSCO, PAX7B, RMS2; paired box 7	Transcriptional misregulation in cancer (ko05202)	[K]	Transcription	'Paired box' domain	Paired box protein Pax-7 OS=Homo sapiens OX=9606 GN=PAX7 PE=1 SV=4	K	Transcription	paired box protein Pax-7 isoform 3 [Homo sapiens]
ENSG00000009724	MASP2	0.939146	178	1.161	191	0.84662	149	1.081198	182	1.223958	226	1.450015	259	0.161337794	0.314810192	normal	[O]	Posttranslational modification, protein turnover, chaperones	Molecular Function: opsonin binding (GO:0001846);; Molecular Function: complement binding (GO:0001848);; Molecular Function: complement component C4b binding (GO:0001855);; Biological Process: complement activation, lectin pathway (GO:0001867);; Biological Process: immune effector process (GO:0002252);; Biological Process: activation of immune response (GO:0002253);; Biological Process: immune sy…	K03993|0.0e+00|hsa:10747|K03993 mannan-binding lectin serine protease 2 [EC:3.4.21.104] | (RefSeq) MASP2, MAP19, MASP-2, MASP1P1, sMAP; mannan binding lectin serine peptidase 2	Complement and coagulation cascades (ko04610);; Staphylococcus aureus infection (ko05150)	[E]	Amino acid transport and metabolism	Trypsin	Mannan-binding lectin serine protease 2 OS=Homo sapiens OX=9606 GN=MASP2 PE=1 SV=4	O	Posttranslational modification, protein turnover, chaperones	mannan-binding lectin serine protease 2 isoform 1 preproprotein [Homo sapiens]
ENSG00000009765	IYD	0.324611	182	0.300949	155	0.338158	172	1.316832	716	1.28144	785	1.502104	919	2.53E-49	2.13963369	up	[C]	Energy production and conversion	Cellular Component: nucleoplasm (GO:0005654);; Cellular Component: plasma membrane (GO:0005886);; Cellular Component: integral component of membrane (GO:0016021);; Molecular Function: oxidoreductase activity (GO:0016491);;	K17231|1.3e-163|hsa:389434|K17231 iodotyrosine deiodinase [EC:1.21.1.1] | (RefSeq) IYD, C6orf71, DEHAL1, IYD-1, TDH4; iodotyrosine deiodinase	Thyroid hormone synthesis (ko04918)	[C]	Energy production and conversion	Nitroreductase family	Iodotyrosine deiodinase 1 OS=Homo sapiens OX=9606 GN=IYD PE=1 SV=2	C	Energy production and conversion	iodotyrosine deiodinase 1 isoform 2 precursor [Homo sapiens]
ENSG00000009780	FAM76A	0.895866	226	1.271289	221	1.465157	230	1.417577	298	1.221184	229	1.128848	221	0.593437985	0.123931885	normal	--	--	Cellular Component: cellular_component (GO:0005575);; Cellular Component: intracellular (GO:0005622);; Cellular Component: cell (GO:0005623);; Cellular Component: nucleus (GO:0005634);; Cellular Component: nucleoplasm (GO:0005654);; Cellular Component: membrane-enclosed lumen (GO:0031974);; Cellular Component: nuclear lumen (GO:0031981);; Cellular Component: organelle (GO:0043226);; Cellular Comp…	K20394|4.6e-119|fab:101820249|K20394 sestrin 2 | (RefSeq) SESN2; protein FAM76A	p53 signaling pathway (ko04115);; mTOR signaling pathway (ko04150)	[S]	Function unknown	FAM76 protein	Protein FAM76A OS=Homo sapiens OX=9606 GN=FAM76A PE=2 SV=1	S	Function unknown	protein FAM76A isoform 3 [Homo sapiens]
ENSG00000009790	TRAF3IP3	0	0	0.005409	1	0	0	0	0	0	0	0.015056	2	--	--	--	--	--	Cellular Component: integral component of membrane (GO:0016021);;	K15680|1.7e-31|tgu:100222111|K15680 corticosteroid 11-beta-dehydrogenase isozyme 1 [EC:1.1.1.146] | (RefSeq) corticosteroid 11-beta-dehydrogenase isozyme 1-like	Steroid hormone biosynthesis (ko00140);; Metabolism of xenobiotics by cytochrome P450 (ko00980)	--	--	--	TRAF3-interacting JNK-activating modulator OS=Homo sapiens OX=9606 GN=TRAF3IP3 PE=1 SV=2	S	Function unknown	TRAF3-interacting JNK-activating modulator isoform 1 [Homo sapiens]
ENSG00000009830	POMT2	5.578381	1819	4.653934	1349	4.920434	1491	6.228406	1793	6.151231	1897	5.390915	1639	0.106550563	0.18333596	normal	[O]	Posttranslational modification, protein turnover, chaperones	Molecular Function: dolichyl-phosphate-mannose-protein mannosyltransferase activity (GO:0004169);; Cellular Component: endoplasmic reticulum membrane (GO:0005789);; Cellular Component: integral component of membrane (GO:0016021);;	K00728|0.0e+00|hsa:29954|K00728 dolichyl-phosphate-mannose-protein mannosyltransferase [EC:2.4.1.109] | (RefSeq) POMT2, LGMD2N, LGMDR14, MDDGA2, MDDGB2, MDDGC2; protein O-mannosyltransferase 2	Other types of O-glycan biosynthesis (ko00514);; Mannose type O-glycan biosynthesis (ko00515)	[O]	Posttranslational modification, protein turnover, chaperones	Dolichyl-phosphate-mannose-protein mannosyltransferase	Protein O-mannosyl-transferase 2 OS=Homo sapiens OX=9606 GN=POMT2 PE=1 SV=2	O	Posttranslational modification, protein turnover, chaperones	protein O-mannosyl-transferase 2 [Homo sapiens]
ENSG00000009844	VTA1	14.272046	6337	13.877965	6075	15.641189	6607	11.772264	5518	12.092585	5606	12.091344	5697	0.033648059	-0.190576842	normal	--	--	Cellular Component: nucleoplasm (GO:0005654);; Cellular Component: cytosol (GO:0005829);; Cellular Component: intracellular membrane-bounded organelle (GO:0043231);;	K12199|1.3e-174|hsa:51534|K12199 vacuolar protein sorting-associated protein VTA1 | (RefSeq) VTA1, C6orf55, DRG-1, DRG1, HSPC228, LIP5, My012, SBP1; vesicle trafficking 1	Endocytosis (ko04144)	[S]	Function unknown	Vta1 like	Vacuolar protein sorting-associated protein VTA1 homolog OS=Homo sapiens OX=9606 GN=VTA1 PE=1 SV=1	U	Intracellular trafficking, secretion, and vesicular transport	vacuolar protein sorting-associated protein VTA1 homolog isoform a [Homo sapiens]
ENSG00000009950	MLXIPL	10.308988	2204	8.159118	1504	9.770476	1869	32.175915	5950	23.569353	4836	27.72051	5330	1.34E-37	1.490583085	up	--	--	Molecular Function: protein dimerization activity (GO:0046983);;	K09113|0.0e+00|hsa:51085|K09113 MAX-like protein X | (RefSeq) MLXIPL, CHREBP, MIO, MLX, MONDOB, WBSCR14, WS-bHLH, bHLHd14; MLX interacting protein like	Insulin resistance (ko04931);; Non-alcoholic fatty liver disease (ko04932)	[K]	Transcription	Helix-loop-helix DNA-binding domain	Carbohydrate-responsive element-binding protein OS=Homo sapiens OX=9606 GN=MLXIPL PE=1 SV=1	K	Transcription	carbohydrate-responsive element-binding protein isoform alpha [Homo sapiens]
ENSG00000009954	BAZ1B	31.761554	14530	31.277083	12612	32.145271	13836	24.085101	9919	25.442259	11464	25.47394	11093	1.25E-06	-0.347106758	normal	--	--	Molecular Function: molecular_function (GO:0003674);; Molecular Function: catalytic activity (GO:0003824);; Molecular Function: protein kinase activity (GO:0004672);; Molecular Function: protein tyrosine kinase activity (GO:0004713);; Molecular Function: binding (GO:0005488);; Molecular Function: protein binding (GO:0005515);; Cellular Component: cellular_component (GO:0005575);; Cellular Compone…	K11658|0.0e+00|hsa:9031|K11658 bromodomain adjacent to zinc finger domain protein 1B | (RefSeq) BAZ1B, WBSCR10, WBSCR9, WSTF; bromodomain adjacent to zinc finger domain 1B	--	[B]	Chromatin structure and dynamics	ATP-utilising chromatin assembly and remodelling N-terminal	Tyrosine-protein kinase BAZ1B OS=Homo sapiens OX=9606 GN=BAZ1B PE=1 SV=2	B	Chromatin structure and dynamics	tyrosine-protein kinase BAZ1B [Homo sapiens]
ENSG00000010017	RANBP9	11.24484	2708	12.393132	2597	13.315627	2978	14.990964	3221	13.811897	3245	14.378003	3268	0.037151542	0.213126088	normal	--	--	Biological Process: MAPK cascade (GO:0000165);; Biological Process: microtubule cytoskeleton organization (GO:0000226);; Biological Process: cell morphogenesis (GO:0000902);; Biological Process: cell morphogenesis involved in differentiation (GO:0000904);; Biological Process: regulation of protein phosphorylation (GO:0001932);; Biological Process: negative regulation of protein phosphorylation (G…	K23334|0.0e+00|hsa:10048|K23334 Ran-binding protein 9/10 | (RefSeq) RANBP9, BPM-L, BPM90, RANBPM, RanBP7; RAN binding protein 9	--	[R]	General function prediction only	CTLH/CRA C-terminal to LisH motif domain	Ran-binding protein 9 OS=Homo sapiens OX=9606 GN=RANBP9 PE=1 SV=1	S	Function unknown	ran-binding protein 9 [Homo sapiens]
ENSG00000010030	ETV7	0.012521	2	0.07925	9	0.136989	16	0.17764	21	0.067452	8	0.083823	11	--	--	--	--	--	Molecular Function: transcription factor activity, sequence-specific DNA binding (GO:0003700);; Cellular Component: nucleus (GO:0005634);; Cellular Component: host cell nucleus (GO:0042025);; Molecular Function: sequence-specific DNA binding (GO:0043565);;	K03211|3.0e-141|hsa:51513|K03211 ETS translocation variant 6/7 | (RefSeq) ETV7, TEL-2, TEL2, TELB; ETS variant transcription factor 7	Transcriptional misregulation in cancer (ko05202)	[K]	Transcription	Ets-domain	Transcription factor ETV7 OS=Homo sapiens OX=9606 GN=ETV7 PE=1 SV=1	K	Transcription	transcription factor ETV7 isoform 4 [Homo sapiens]
ENSG00000010072	SPRTN	8.22358	2173	8.28128	1914	8.854063	2197	7.095093	1662	6.850499	1777	7.010411	1770	0.003170603	-0.280393018	normal	--	--	Molecular Function: DNA binding (GO:0003677);; Cellular Component: nucleoplasm (GO:0005654);; Biological Process: DNA repair (GO:0006281);;	K24051|1.9e-142|hsa:83932|K24051 SprT-like domain-contaning protein Spartan | (RefSeq) SPRTN, C1orf124, DVC1, PRO4323, spartan; SprT-like N-terminal domain	--	[S]	Function unknown	SprT-like family	SprT-like domain-containing protein Spartan OS=Homo sapiens OX=9606 GN=SPRTN PE=1 SV=2	L	Replication, recombination and repair	sprT-like domain-containing protein Spartan isoform b [Homo sapiens]
ENSG00000010165	EEF1AKNMT	12.590886	3215	12.715122	2838	12.196552	2910	9.920083	2266	11.996398	3006	11.088964	2685	0.067802184	-0.18621682	normal	[E]	Amino acid transport and metabolism	Molecular Function: methyltransferase activity (GO:0008168);;	K08513|0.0e+00|cfa:480074|K08513 vesicle-associated membrane protein 4 | (RefSeq) LOW QUALITY PROTEIN: methyltransferase-like protein 13	SNARE interactions in vesicular transport (ko04130)	[E]	Amino acid transport and metabolism	Methyltransferase domain	eEF1A lysine and N-terminal methyltransferase OS=Homo sapiens OX=9606 GN=EEF1AKNMT PE=1 SV=1	E	Amino acid transport and metabolism	eEF1A lysine and N-terminal methyltransferase isoform 1 [Homo sapiens]
ENSG00000010219	DYRK4	1.172646	210	1.248873	213	1.323527	175	1.390222	207	1.070444	179	1.412224	223	0.964330852	0.011878701	normal	[T]	Signal transduction mechanisms	Molecular Function: protein kinase activity (GO:0004672);; Molecular Function: ATP binding (GO:0005524);; Cellular Component: intracellular membrane-bounded organelle (GO:0043231);;	K18669|5.7e-303|hsa:8798|K18669 dual specificity tyrosine-phosphorylation-regulated kinase 2/3/4 [EC:2.7.12.1] | (RefSeq) DYRK4; dual specificity tyrosine phosphorylation regulated kinase 4	--	[R]	General function prediction only	Protein kinase domain	Dual specificity tyrosine-phosphorylation-regulated kinase 4 OS=Homo sapiens OX=9606 GN=DYRK4 PE=1 SV=2	T	Signal transduction mechanisms	dual specificity tyrosine-phosphorylation-regulated kinase 4 isoform 1 [Homo sapiens]
ENSG00000010244	ZNF207	45.754131	16083	45.830681	14695	46.893054	15810	29.392374	12594	50.758685	15377	41.196577	14301	0.059750432	-0.156385634	normal	--	--	Cellular Component: nucleoplasm (GO:0005654);; Cellular Component: nucleolus (GO:0005730);;	--	--	[R]	General function prediction only	--	BUB3-interacting and GLEBS motif-containing protein ZNF207 OS=Homo sapiens OX=9606 GN=ZNF207 PE=1 SV=1	S	Function unknown	BUB3-interacting and GLEBS motif-containing protein ZNF207 isoform c [Homo sapiens]
ENSG00000010256	UQCRC1	161.797004	24708	166.895771	22239	172.996682	24578	118.90659	16217	156.940461	23419	137.927215	19866	0.006915103	-0.281223073	normal	[R]	General function prediction only	Molecular Function: catalytic activity (GO:0003824);; Molecular Function: metal ion binding (GO:0046872);;	K00414|9.0e-279|hsa:7384|K00414 ubiquinol-cytochrome c reductase core subunit 1 | (RefSeq) UQCRC1, D3S3191, QCR1, UQCR1; ubiquinol-cytochrome c reductase core protein 1	Oxidative phosphorylation (ko00190);; Cardiac muscle contraction (ko04260);; Thermogenesis (ko04714);; Non-alcoholic fatty liver disease (ko04932);; Alzheimer disease (ko05010);; Parkinson disease (ko05012);; Amyotrophic lateral sclerosis (ko05014);; Huntington disease (ko05016);; Prion disease (ko05020)	[O]	Posttranslational modification, protein turnover, chaperones	Insulinase (Peptidase family M16)	Cytochrome b-c1 complex subunit 1, mitochondrial OS=Homo sapiens OX=9606 GN=UQCRC1 PE=1 SV=3	C	Energy production and conversion	cytochrome b-c1 complex subunit 1, mitochondrial [Pan troglodytes]
ENSG00000010270	STARD3NL	13.725617	1690	15.687139	1590	15.30388	1758	19.663874	2090	18.109806	2229	17.503305	2068	0.001065329	0.320879155	normal	--	--	Cellular Component: integral component of membrane (GO:0016021);; Cellular Component: intracellular membrane-bounded organelle (GO:0043231);;	K22291|1.1e-67|xtr:448505|K22291 StAR-related lipid transfer protein 3 | (RefSeq) stard3; stAR-related lipid transfer protein 3	--	[I]	Lipid transport and metabolism	Cholesterol-capturing domain	STARD3 N-terminal-like protein OS=Homo sapiens OX=9606 GN=STARD3NL PE=1 SV=1	I	Lipid transport and metabolism	STARD3 N-terminal-like protein [Macaca mulatta]
ENSG00000010278	CD9	3.479076	328	4.509118	371	5.14401	456	6.9471	588	6.692316	619	6.534972	588	0.000434351	0.583100136	normal	--	--	Cellular Component: integral component of membrane (GO:0016021);;	K06460|1.4e-125|hsa:928|K06460 CD9 antigen | (RefSeq) CD9, BTCC-1, DRAP-27, MIC3, MRP-1, TSPAN-29, TSPAN29; CD9 molecule	Hematopoietic cell lineage (ko04640)	[R]	General function prediction only	Tetraspanin family	CD9 antigen OS=Homo sapiens OX=9606 GN=CD9 PE=1 SV=4	S	Function unknown	CD9 antigen isoform 1 [Homo sapiens]
ENSG00000010282	HHATL	0	0	0	0	0	0	0	0	0	0	0	0	--	--	--	--	--	Cellular Component: integral component of membrane (GO:0016021);; Biological Process: negative regulation of N-terminal protein palmitoylation (GO:0060262);;	K15141|6.2e-12|acun:113479187|K15141 mediator of RNA polymerase II transcription subunit 28 | (RefSeq) MED28; mediator of RNA polymerase II transcription subunit 28	--	[T]	Signal transduction mechanisms	MBOAT, membrane-bound O-acyltransferase family	Protein-cysteine N-palmitoyltransferase HHAT-like protein OS=Homo sapiens OX=9606 GN=HHATL PE=1 SV=1	T	Signal transduction mechanisms	protein-cysteine N-palmitoyltransferase HHAT-like protein [Homo sapiens]
ENSG00000010292	NCAPD2	64.817062	27780	65.334946	24351	63.437452	25235	50.569288	19328	51.319952	21459	48.071591	19445	4.75E-08	-0.371722105	normal	--	--	Cellular Component: nucleus (GO:0005634);; Biological Process: mitotic chromosome condensation (GO:0007076);; Biological Process: cell division (GO:0051301);;	K06677|0.0e+00|hsa:9918|K06677 condensin complex subunit 1 | (RefSeq) NCAPD2, CAP-D2, CNAP1, MCPH21, hCAP-D2; non-SMC condensin I complex subunit D2	--	[BD]	Chromatin structure and dynamics;; Cell cycle control, cell division, chromosome partitioning	non-SMC mitotic condensation complex subunit 1	Condensin complex subunit 1 OS=Homo sapiens OX=9606 GN=NCAPD2 PE=1 SV=3	--	--	condensin complex subunit 1 [Homo sapiens]
ENSG00000010295	IFFO1	10.166578	2149	9.655191	1770	9.06955	1788	10.394109	1956	11.828381	2449	11.056668	2200	0.055625432	0.193929542	normal	--	--	--	K04624|7.9e-64|eee:113570007|K04624 taste receptor type 1 member 1 | (RefSeq) taste receptor type 1 member 1-like	--	--	--	Intermediate filament protein	Intermediate filament family orphan 1 OS=Homo sapiens OX=9606 GN=IFFO1 PE=1 SV=2	S	Function unknown	intermediate filament family orphan 1 isoform X5 [Piliocolobus tephrosceles]
ENSG00000010310	GIPR	2.040846	455	1.788046	347	1.906401	384	4.259348	818	2.906268	590	3.313819	649	4.59E-06	0.753604719	normal	--	--	Biological Process: cell surface receptor signaling pathway (GO:0007166);; Cellular Component: integral component of membrane (GO:0016021);; Molecular Function: gastric inhibitory peptide receptor activity (GO:0016519);;	K04580|4.7e-272|hsa:2696|K04580 gastric inhibitory polypeptide receptor | (RefSeq) GIPR, PGQTL2; gastric inhibitory polypeptide receptor	cAMP signaling pathway (ko04024);; Neuroactive ligand-receptor interaction (ko04080)	[T]	Signal transduction mechanisms	7 transmembrane receptor (Secretin family)	Gastric inhibitory polypeptide receptor OS=Homo sapiens OX=9606 GN=GIPR PE=1 SV=1	T	Signal transduction mechanisms	gastric inhibitory polypeptide receptor isoform 1 precursor [Homo sapiens]
ENSG00000010318	PHF7	0.667727	110	0.635998	84	0.628269	97	0.744839	109	0.682965	110	0.970053	151	0.273145565	0.296631822	normal	--	--	Cellular Component: nucleoplasm (GO:0005654);; Cellular Component: Golgi apparatus (GO:0005794);; Cellular Component: cytosol (GO:0005829);; Cellular Component: plasma membrane (GO:0005886);; Cellular Component: nuclear speck (GO:0016607);; Molecular Function: metal ion binding (GO:0046872);;	K22371|2.1e-76|pmur:107287628|K22371 G2/M phase-specific E3 ubiquitin-protein ligase [EC:2.3.2.26] | (RefSeq) G2E3; G2/M phase-specific E3 ubiquitin-protein ligase	--	[K]	Transcription	PHD-like zinc-binding domain	PHD finger protein 7 OS=Homo sapiens OX=9606 GN=PHF7 PE=1 SV=1	K	Transcription	PHD finger protein 7 isoform 1 [Homo sapiens]
ENSG00000010319	SEMA3G	0.059613	23	0.056198	19	0.074382	22	0.084583	29	0.060239	23	0.056524	21	--	--	--	--	--	Molecular Function: semaphorin receptor binding (GO:0030215);;	K06840|0.0e+00|hsa:56920|K06840 semaphorin 3 | (RefSeq) SEMA3G, sem2; semaphorin 3G	Axon guidance (ko04360)	[T]	Signal transduction mechanisms	Sema domain	Semaphorin-3G OS=Homo sapiens OX=9606 GN=SEMA3G PE=1 SV=1	T	Signal transduction mechanisms	semaphorin-3G precursor [Homo sapiens]
ENSG00000010322	NISCH	7.023048	2506	6.812418	2082	6.246038	2079	7.529956	2435	7.904766	2733	8.172266	2813	0.008169659	0.244019468	normal	--	--	Molecular Function: integrin binding (GO:0005178);; Molecular Function: phosphatidylinositol binding (GO:0035091);;	K02603|7.5e-29|tsp:Tsp_03951|K02603 origin recognition complex subunit 1 | (RefSeq) putative leucine Rich repeat-containing domain protein	--	[TZ]	Signal transduction mechanisms;; Cytoskeleton	Leucine Rich repeats (2 copies)	Nischarin OS=Homo sapiens OX=9606 GN=NISCH PE=1 SV=3	--	--	nischarin isoform 1 [Homo sapiens]
ENSG00000010327	STAB1	0	0	0	0	0	0	0.0019	2	0.002053	2	0	0	--	--	--	[R]	General function prediction only	Molecular Function: calcium ion binding (GO:0005509);; Molecular Function: hyaluronic acid binding (GO:0005540);; Biological Process: cell adhesion (GO:0007155);; Cellular Component: integral component of membrane (GO:0016021);;	K19020|0.0e+00|hsa:23166|K19020 stabilin-1 | (RefSeq) STAB1, CLEVER-1, FEEL-1, FELE-1, FEX1, SCARH2, STAB-1; stabilin 1	--	[T]	Signal transduction mechanisms	Fasciclin domain	Stabilin-1 OS=Homo sapiens OX=9606 GN=STAB1 PE=1 SV=3	T	Signal transduction mechanisms	stabilin-1 precursor [Homo sapiens]
ENSG00000010361	FUZ	0.03626	6	0.031251	4	0.066214	6	0.107477	8	0	0	0.018713	3	--	--	--	--	--	Biological Process: skeletal system development (GO:0001501);; Biological Process: blood vessel development (GO:0001568);; Biological Process: establishment of planar polarity (GO:0001736);; Biological Process: morphogenesis of a polarized epithelium (GO:0001738);; Biological Process: embryonic epithelial tube formation (GO:0001838);; Biological Process: neural tube formation (GO:0001841);; Biolo…	K22861|2.3e-238|hsa:80199|K22861 protein fuzzy | (RefSeq) FUZ, CPLANE3, FY, NTD; fuzzy planar cell polarity protein	--	--	--	First Longin domain of FUZ, MON1 and HPS1	Protein fuzzy homolog OS=Homo sapiens OX=9606 GN=FUZ PE=1 SV=1	U	Intracellular trafficking, secretion, and vesicular transport	protein fuzzy homolog isoform 1 [Homo sapiens]
ENSG00000010379	SLC6A13	0.630688	64	0.612132	68	0.661283	89	0.675171	86	0.862162	104	0.917779	131	0.133224054	0.436786152	normal	[R]	General function prediction only	Molecular Function: gamma-aminobutyric acid:sodium symporter activity (GO:0005332);; Cellular Component: integral component of plasma membrane (GO:0005887);;	K05046|0.0e+00|hsa:6540|K05046 solute carrier family 6 (neurotransmitter transporter, GABA) member 13 | (RefSeq) SLC6A13, GAT-2, GAT2, GAT3; solute carrier family 6 member 13	Synaptic vesicle cycle (ko04721);; GABAergic synapse (ko04727)	[T]	Signal transduction mechanisms	Sodium:neurotransmitter symporter family	Sodium- and chloride-dependent GABA transporter 2 OS=Homo sapiens OX=9606 GN=SLC6A13 PE=1 SV=3	P	Inorganic ion transport and metabolism	sodium- and chloride-dependent GABA transporter 2 isoform 1 [Homo sapiens]
ENSG00000010404	IDS	1.387427	727	1.349761	620	1.298357	658	1.885711	880	1.755264	871	1.895224	935	0.000628543	0.400813607	normal	[P]	Inorganic ion transport and metabolism	Molecular Function: iduronate-2-sulfatase activity (GO:0004423);;	K01136|0.0e+00|hsa:3423|K01136 iduronate 2-sulfatase [EC:3.1.6.13] | (RefSeq) IDS, ID2S, MPS2, SIDS; iduronate 2-sulfatase	Glycosaminoglycan degradation (ko00531);; Lysosome (ko04142)	[R]	General function prediction only	Sulfatase	Iduronate 2-sulfatase OS=Homo sapiens OX=9606 GN=IDS PE=1 SV=1	P	Inorganic ion transport and metabolism	iduronate 2-sulfatase isoform a preproprotein [Homo sapiens]
ENSG00000010438	PRSS3	31.388336	2345	29.5236	1929	26.357862	1844	38.823587	2610	36.369781	2672	35.188664	2469	0.000874877	0.326819908	normal	[O]	Posttranslational modification, protein turnover, chaperones	Molecular Function: serine-type endopeptidase activity (GO:0004252);;	K01312|6.9e-140|mcc:716882|K01312 trypsin [EC:3.4.21.4] | (RefSeq) putative trypsin-6 isoform X1	Neuroactive ligand-receptor interaction (ko04080);; Pancreatic secretion (ko04972);; Protein digestion and absorption (ko04974);; Influenza A (ko05164)	[E]	Amino acid transport and metabolism	Trypsin	Trypsin-3 OS=Homo sapiens OX=9606 GN=PRSS3 PE=1 SV=2	O	Posttranslational modification, protein turnover, chaperones	protease, serine, 3 (mesotrypsin), isoform CRA_c [Homo sapiens]
ENSG00000010539	ZNF200	2.85377	698	2.702084	552	2.522555	537	2.318826	476	2.866149	617	2.923091	630	0.713420456	-0.062844772	normal	--	--	Molecular Function: RNA polymerase II transcription factor activity, sequence-specific DNA binding (GO:0000981);; Molecular Function: molecular_function (GO:0003674);; Molecular Function: nucleic acid binding (GO:0003676);; Molecular Function: transcription factor activity, sequence-specific DNA binding (GO:0003700);; Cellular Component: cellular_component (GO:0005575);; Cellular Component: intra…	K09228|1.7e-153|hsa:7752|K09228 KRAB domain-containing zinc finger protein | (RefSeq) ZNF200; zinc finger protein 200	Herpes simplex virus 1 infection (ko05168)	[R]	General function prediction only	Zinc-finger double domain	Zinc finger protein 200 OS=Homo sapiens OX=9606 GN=ZNF200 PE=1 SV=2	K	Transcription	zinc finger protein 200 isoform 1 [Homo sapiens]
ENSG00000010610	CD4	0	0	0.025132	6	0.028364	7	0.04773	8	0	0	0.015955	3	--	--	--	--	--	Biological Process: cytokine production (GO:0001816);; Molecular Function: receptor binding (GO:0005102);; Cellular Component: endoplasmic reticulum lumen (GO:0005788);; Cellular Component: endoplasmic reticulum membrane (GO:0005789);; Biological Process: immune response (GO:0006955);; Biological Process: cell adhesion (GO:0007155);; Biological Process: cell surface receptor signaling pathway (GO…	K06454|1.2e-261|hsa:920|K06454 T-cell surface glycoprotein CD4 | (RefSeq) CD4, CD4mut; CD4 molecule	Cytokine-cytokine receptor interaction (ko04060);; Cell adhesion molecules (ko04514);; Antigen processing and presentation (ko04612);; Hematopoietic cell lineage (ko04640);; Th1 and Th2 cell differentiation (ko04658);; Th17 cell differentiation (ko04659);; T cell receptor signaling pathway (ko04660);; Yersinia infection (ko05135);; Human T-cell leukemia virus 1 infection (ko05166);; Human immunod…	--	--	CD4, extracellular	T-cell surface glycoprotein CD4 OS=Homo sapiens OX=9606 GN=CD4 PE=1 SV=1	T	Signal transduction mechanisms	T-cell surface glycoprotein CD4 isoform 1 precursor [Homo sapiens]
ENSG00000010626	LRRC23	6.00375	633	5.06802	475	4.844172	483	5.460459	525	4.493735	475	5.272243	522	0.704663926	-0.065730889	normal	--	--	Molecular Function: protein binding (GO:0005515);; Cellular Component: cellular_component (GO:0005575);; Cellular Component: intracellular (GO:0005622);; Cellular Component: cell (GO:0005623);; Cellular Component: cytoplasm (GO:0005737);; Cellular Component: cytosol (GO:0005829);; Cellular Component: intracellular part (GO:0044424);; Cellular Component: cytoplasmic part (GO:0044444);; Cellular Co…	K23456|1.4e-07|zne:110837050|K23456 cilla- and flagella-associated protein | (RefSeq) uncharacterized protein LOC110837050 isoform X1	--	[T]	Signal transduction mechanisms	Leucine Rich repeats (2 copies)	Leucine-rich repeat-containing protein 23 OS=Homo sapiens OX=9606 GN=LRRC23 PE=1 SV=2	T	Signal transduction mechanisms	leucine-rich repeat-containing protein 23 isoform a [Homo sapiens]
ENSG00000010671	BTK	0.091746	20	0.085868	17	0.159106	33	0.11634	23	0.075045	16	0.130979	27	--	--	--	[M]	Cell wall/membrane/envelope biogenesis	Molecular Function: non-membrane spanning protein tyrosine kinase activity (GO:0004715);; Molecular Function: ATP binding (GO:0005524);; Cellular Component: cytosol (GO:0005829);; Cellular Component: plasma membrane (GO:0005886);; Biological Process: intracellular signal transduction (GO:0035556);;	K07370|0.0e+00|dle:111178233|K07370 Bruton agammaglobulinemia tyrosine kinase [EC:2.7.10.2] | (RefSeq) BTK; tyrosine-protein kinase BTK isoform X1	NF-kappa B signaling pathway (ko04064);; Osteoclast differentiation (ko04380);; Platelet activation (ko04611);; B cell receptor signaling pathway (ko04662);; Fc epsilon RI signaling pathway (ko04664);; Epstein-Barr virus infection (ko05169);; Primary immunodeficiency (ko05340)	[T]	Signal transduction mechanisms	Protein tyrosine and serine/threonine kinase	Tyrosine-protein kinase BTK OS=Homo sapiens OX=9606 GN=BTK PE=1 SV=3	T	Signal transduction mechanisms	tyrosine-protein kinase BTK isoform 3 [Homo sapiens]
ENSG00000010704	HFE	3.974141	1251	4.070042	1090	3.357764	1198	2.961916	816	3.04681	1057	3.526292	934	0.002572797	-0.343270653	normal	--	--	Biological Process: negative regulation of T cell antigen processing and presentation (GO:0002626);; Cellular Component: nucleoplasm (GO:0005654);; Cellular Component: plasma membrane (GO:0005886);; Cellular Component: integral component of membrane (GO:0016021);; Biological Process: iron ion import across plasma membrane (GO:0098711);; Molecular Function: transferrin receptor binding (GO:1990459…	K06751|2.2e-64|ocu:100354611|K06751 MHC class I antigen | (RefSeq) BOLA class I histocompatibility antigen, alpha chain BL3-7	Endocytosis (ko04144);; Phagosome (ko04145);; Cellular senescence (ko04218);; Cell adhesion molecules (ko04514);; Antigen processing and presentation (ko04612);; Type I diabetes mellitus (ko04940);; Human cytomegalovirus infection (ko05163);; Human papillomavirus infection (ko05165);; Human T-cell leukemia virus 1 infection (ko05166);; Kaposi sarcoma-associated herpesvirus infection (ko05167);; H…	--	--	Class I Histocompatibility antigen, domains alpha 1 and 2	Hereditary hemochromatosis protein OS=Homo sapiens OX=9606 GN=HFE PE=1 SV=1	T	Signal transduction mechanisms	hereditary hemochromatosis protein isoform 1 precursor [Homo sapiens]
ENSG00000010803	SCMH1	8.507908	2102	8.924529	1933	8.732612	1993	8.622228	1918	10.593903	2523	8.923891	2080	0.426202751	0.092758545	normal	--	--	Cellular Component: nucleus (GO:0005634);; Biological Process: regulation of transcription, DNA-templated (GO:0006355);;	K11461|0.0e+00|ggo:101131609|K11461 polycomb protein SCMH1 | (RefSeq) SCMH1; polycomb protein SCMH1 isoform X9	--	[K]	Transcription	mbt repeat	Polycomb protein SCMH1 OS=Homo sapiens OX=9606 GN=SCMH1 PE=1 SV=1	K	Transcription	polycomb protein SCMH1 isoform b [Homo sapiens]
ENSG00000010810	FYN	3.629487	911	3.038671	669	3.476682	805	5.123867	1141	2.647964	698	3.333175	799	0.487106329	0.141190541	normal	[R]	General function prediction only	Molecular Function: non-membrane spanning protein tyrosine kinase activity (GO:0004715);; Molecular Function: ATP binding (GO:0005524);;	K05703|0.0e+00|csab:103240563|K05703 tyrosine-protein kinase Fyn [EC:2.7.10.2] | (RefSeq) FYN; FYN proto-oncogene, Src family tyrosine kinase	Sphingolipid signaling pathway (ko04071);; Phospholipase D signaling pathway (ko04072);; Axon guidance (ko04360);; Osteoclast differentiation (ko04380);; Focal adhesion (ko04510);; Adherens junction (ko04520);; Platelet activation (ko04611);; Natural killer cell mediated cytotoxicity (ko04650);; T cell receptor signaling pathway (ko04660);; Fc epsilon RI signaling pathway (ko04664);; Cholinergic …	[T]	Signal transduction mechanisms	Protein tyrosine and serine/threonine kinase	Tyrosine-protein kinase Fyn OS=Homo sapiens OX=9606 GN=FYN PE=1 SV=3	T	Signal transduction mechanisms	tyrosine-protein kinase Fyn isoform a [Homo sapiens]
ENSG00000010818	HIVEP2	2.423789	1835	2.368629	1600	2.260017	1579	5.476444	3792	4.742991	3567	5.39531	3952	3.21E-36	1.144575327	up	--	--	Molecular Function: transcription regulatory region sequence-specific DNA binding (GO:0000976);; Molecular Function: RNA polymerase II regulatory region sequence-specific DNA binding (GO:0000977);; Molecular Function: RNA polymerase II core promoter proximal region sequence-specific DNA binding (GO:0000978);; Molecular Function: RNA polymerase II transcription factor activity, sequence-specific D…	K09239|0.0e+00|hsa:3097|K09239 human immunodeficiency virus type I enhancer-binding protein | (RefSeq) HIVEP2, HIV-EP2, MBP-2, MIBP1, MRD43, SHN2, ZAS2, ZNF40B; HIVEP zinc finger 2	--	[R]	General function prediction only	Zinc finger, C2H2 type	Transcription factor HIVEP2 OS=Homo sapiens OX=9606 GN=HIVEP2 PE=1 SV=2	K	Transcription	transcription factor HIVEP2 [Homo sapiens]
ENSG00000010932	FMO1	0.16137	29	0.251166	39	0.187155	29	1.573978	236	1.737693	286	1.841925	291	2.23E-31	2.68184235	up	[P]	Inorganic ion transport and metabolism	Molecular Function: N,N-dimethylaniline monooxygenase activity (GO:0004499);; Molecular Function: flavin adenine dinucleotide binding (GO:0050660);; Molecular Function: NADP binding (GO:0050661);;	K00485|1.9e-58|pps:100992347|K00485 dimethylaniline monooxygenase (N-oxide forming) [EC:1.14.13.8] | (RefSeq) FMO1; flavin containing monooxygenase 1	Drug metabolism - cytochrome P450 (ko00982)	[Q]	Secondary metabolites biosynthesis, transport and catabolism	Flavin-binding monooxygenase-like	Dimethylaniline monooxygenase [N-oxide-forming] 1 OS=Homo sapiens OX=9606 GN=FMO1 PE=1 SV=3	Q	Secondary metabolites biosynthesis, transport and catabolism	FMO1 isoform 3 [Pan troglodytes]
ENSG00000011007	ELOA	6.515014	2092	6.989031	1760	8.196463	1968	5.154457	1505	7.339634	2121	5.275158	1902	0.480786641	-0.089886109	normal	--	--	Molecular Function: translation elongation factor activity (GO:0003746);; Biological Process: transcription elongation from RNA polymerase II promoter (GO:0006368);; Cellular Component: elongin complex (GO:0070449);;	K15076|0.0e+00|hsa:6924|K15076 elongin-A | (RefSeq) ELOA, SIII, SIII_p110, TCEB3, TCEB3A; elongin A	--	[K]	Transcription	RNA polymerase II transcription factor SIII (Elongin) subunit A	Elongin-A OS=Homo sapiens OX=9606 GN=ELOA PE=1 SV=2	K	Transcription	elongin-A [Homo sapiens]
ENSG00000011009	LYPLA2	45.976285	6039	45.150079	5146	42.987453	5289	38.569125	4421	47.155962	6191	48.172681	5388	0.6153998	-0.058552832	normal	[R]	General function prediction only	Biological Process: protein depalmitoylation (GO:0002084);; Cellular Component: Golgi stack (GO:0005795);; Molecular Function: palmitoyl-(protein) hydrolase activity (GO:0008474);; Biological Process: prostaglandin catabolic process (GO:1905344);;	K06130|2.7e-132|aju:106977594|K06130 lysophospholipase II [EC:3.1.1.5] | (RefSeq) LYPLA2; acyl-protein thioesterase 2 isoform X1	Glycerophospholipid metabolism (ko00564)	[I]	Lipid transport and metabolism	Phospholipase/Carboxylesterase	Acyl-protein thioesterase 2 OS=Homo sapiens OX=9606 GN=LYPLA2 PE=1 SV=1	I	Lipid transport and metabolism	acyl-protein thioesterase 2 isoform X1 [Otolemur garnettii]
ENSG00000011021	CLCN6	8.340286	3401	8.223864	2999	7.764348	2993	11.208991	4238	9.747231	4041	9.778533	3875	9.32E-05	0.35601897	normal	[T]	Signal transduction mechanisms	Molecular Function: voltage-gated chloride channel activity (GO:0005247);; Cellular Component: integral component of membrane (GO:0016021);;	K05015|0.0e+00|ggo:101133198|K05015 chloride channel 6 | (RefSeq) CLCN6; chloride transport protein 6	--	[P]	Inorganic ion transport and metabolism	Voltage gated chloride channel	Chloride transport protein 6 OS=Homo sapiens OX=9606 GN=CLCN6 PE=1 SV=2	P	Inorganic ion transport and metabolism	chloride transport protein 6 isoform 2 [Homo sapiens]
ENSG00000011028	MRC2	0	0	0.014889	7	0	0	0.034265	8	0	0	0	0	--	--	--	[Q]	Secondary metabolites biosynthesis, transport and catabolism	Molecular Function: molecular_function (GO:0003674);; Molecular Function: transmembrane signaling receptor activity (GO:0004888);; Molecular Function: binding (GO:0005488);; Molecular Function: collagen binding (GO:0005518);; Cellular Component: cellular_component (GO:0005575);; Cellular Component: cell (GO:0005623);; Cellular Component: plasma membrane (GO:0005886);; Cellular Component: integral…	K06560|0.0e+00|hsa:9902|K06560 mannose receptor, C type | (RefSeq) MRC2, CD280, CLEC13E, ENDO180, UPARAP; mannose receptor C type 2	Phagosome (ko04145);; Tuberculosis (ko05152)	[TV]	Signal transduction mechanisms;; Defense mechanisms	Lectin C-type domain	C-type mannose receptor 2 OS=Homo sapiens OX=9606 GN=MRC2 PE=1 SV=2	T	Signal transduction mechanisms	C-type mannose receptor 2 precursor [Homo sapiens]
ENSG00000011052	NME1-NME2	110.83807	8872	108.454011	7517	139.731189	10414	83.502064	5927	97.459654	7599	84.345814	6236	0.000112489	-0.446635427	normal	[F]	Nucleotide transport and metabolism	Molecular Function: nucleoside diphosphate kinase activity (GO:0004550);; Molecular Function: ATP binding (GO:0005524);; Cellular Component: cytosol (GO:0005829);; Biological Process: GTP biosynthetic process (GO:0006183);; Biological Process: UTP biosynthetic process (GO:0006228);; Biological Process: CTP biosynthetic process (GO:0006241);;	K00940|1.4e-154|hsa:654364|K00940 nucleoside-diphosphate kinase [EC:2.7.4.6] | (RefSeq) NME1-NME2, NM23-LV, NMELV; NME1-NME2 readthrough	Purine metabolism (ko00230);; Pyrimidine metabolism (ko00240);; Drug metabolism - other enzymes (ko00983)	[F]	Nucleotide transport and metabolism	Nucleoside diphosphate kinase	Nucleoside diphosphate kinase B OS=Homo sapiens OX=9606 GN=NME2 PE=1 SV=1	F	Nucleotide transport and metabolism	NME1-NME2 protein [Homo sapiens]
ENSG00000011083	SLC6A7	0.041175	12	0.050658	13	0.087392	24	0.018914	5	0.039204	12	0.06049	17	--	--	--	[R]	General function prediction only	Molecular Function: symporter activity (GO:0015293);; Cellular Component: integral component of membrane (GO:0016021);;	K05040|0.0e+00|hsa:6534|K05040 solute carrier family 6 (neurotransmitter transporter, L-proline) member 7 | (RefSeq) SLC6A7, PROT; solute carrier family 6 member 7	Synaptic vesicle cycle (ko04721)	[T]	Signal transduction mechanisms	Sodium:neurotransmitter symporter family	Sodium-dependent proline transporter OS=Homo sapiens OX=9606 GN=SLC6A7 PE=2 SV=2	P	Inorganic ion transport and metabolism	sodium-dependent proline transporter [Homo sapiens]
ENSG00000011105	TSPAN9	7.314291	2405	6.726912	1931	6.441072	1952	16.806771	4917	17.291976	5565	17.864405	5481	2.28E-60	1.316143374	up	--	--	Cellular Component: integral component of membrane (GO:0016021);;	K17350|5.5e-128|csab:103218397|K17350 tetraspanin-9 | (RefSeq) TSPAN9; tetraspanin 9	--	[R]	General function prediction only	Tetraspanin family	Tetraspanin-9 OS=Homo sapiens OX=9606 GN=TSPAN9 PE=1 SV=1	S	Function unknown	tetraspanin-9 [Homo sapiens]
ENSG00000011114	BTBD7	5.196773	3013	5.631442	2813	5.232908	2774	4.109133	2195	4.131619	2358	4.686795	2521	0.001360512	-0.292998336	normal	--	--	Biological Process: morphogenesis of a branching epithelium (GO:0061138);;	K10479|0.0e+00|hsa:55727|K10479 BTB/POZ domain-containing protein 7 | (RefSeq) BTBD7, FUP1; BTB domain containing 7	--	[R]	General function prediction only	BTB/POZ domain	BTB/POZ domain-containing protein 7 OS=Homo sapiens OX=9606 GN=BTBD7 PE=1 SV=3	S	Function unknown	BTB/POZ domain-containing protein 7 isoform 1 [Homo sapiens]
ENSG00000011132	APBA3	8.154392	1309	7.443462	1040	7.772479	1159	8.610918	1233	9.704413	1520	9.237716	1400	0.037327563	0.226187341	normal	--	--	Molecular Function: amyloid-beta binding (GO:0001540);; Biological Process: chemical synaptic transmission (GO:0007268);; Cellular Component: synaptic vesicle (GO:0008021);; Biological Process: macromolecular complex assembly (GO:0065003);;	K04531|1.5e-142|phyp:113537048|K04531 amyloid beta A4 precursor protein-binding family A member 1 | (RefSeq) apba1; amyloid-beta A4 precursor protein-binding family A member 1 isoform X1	--	[R]	General function prediction only	Phosphotyrosine interaction domain (PTB/PID)	Amyloid-beta A4 precursor protein-binding family A member 3 OS=Homo sapiens OX=9606 GN=APBA3 PE=1 SV=1	T	Signal transduction mechanisms	amyloid-beta A4 precursor protein-binding family A member 3 [Homo sapiens]
ENSG00000011143	MKS1	5.21352	872	5.542383	825	5.780387	898	4.686376	689	4.656349	772	4.568355	722	0.032844054	-0.259790079	normal	--	--	Biological Process: skeletal system development (GO:0001501);; Biological Process: morphogenesis of a branching structure (GO:0001763);; Biological Process: embryonic epithelial tube formation (GO:0001838);; Biological Process: neural tube formation (GO:0001841);; Biological Process: neural tube closure (GO:0001843);; Biological Process: tissue homeostasis (GO:0001894);; Biological Process: morph…	K19332|0.0e+00|hsa:54903|K19332 Meckel syndrome type 1 protein | (RefSeq) MKS1, BBS13, JBTS28, MES, MKS, POC12; MKS transition zone complex subunit 1	--	[S]	Function unknown	Ciliary basal body-associated, B9 protein	Meckel syndrome type 1 protein OS=Homo sapiens OX=9606 GN=MKS1 PE=1 SV=2	S	Function unknown	Meckel syndrome type 1 protein isoform 1 [Homo sapiens]
ENSG00000011198	ABHD5	4.131175	1485	3.518636	1139	4.074869	1366	4.23552	1410	7.655785	1876	5.040702	1756	0.006349027	0.316376564	normal	[HR]	Coenzyme transport and metabolism;; General function prediction only	Cellular Component: lipid droplet (GO:0005811);; Cellular Component: cytosol (GO:0005829);; Biological Process: lipid metabolic process (GO:0006629);; Biological Process: negative regulation of sequestering of triglyceride (GO:0010891);; Biological Process: positive regulation of triglyceride catabolic process (GO:0010898);; Molecular Function: hydrolase activity (GO:0016787);; Biological Process…	K13699|3.8e-202|hsa:51099|K13699 abhydrolase domain-containing protein 5 [EC:2.3.1.51] | (RefSeq) ABHD5, CGI58, IECN2, NCIE2; abhydrolase domain containing 5, lysophosphatidic acid acyltransferase	Regulation of lipolysis in adipocytes (ko04923)	[R]	General function prediction only	alpha/beta hydrolase fold	1-acylglycerol-3-phosphate O-acyltransferase ABHD5 OS=Homo sapiens OX=9606 GN=ABHD5 PE=1 SV=1	I	Lipid transport and metabolism	1-acylglycerol-3-phosphate O-acyltransferase ABHD5 isoform a [Homo sapiens]
ENSG00000011201	ANOS1	0.004055	2	0.009414	5	0.017637	9	0.032821	15	0.024867	12	0.022213	11	--	--	--	--	--	Cellular Component: extracellular region (GO:0005576);; Molecular Function: hydrolase activity (GO:0016787);; Molecular Function: peptidase inhibitor activity (GO:0030414);;	K23413|0.0e+00|hsa:3730|K23413 anosmin-1 | (RefSeq) ANOS1, ADMLX, HH1, HHA, KAL, KAL1, KALIG-1, KMS, WFDC19; anosmin 1	--	[W]	Extracellular structures	Anosmin cysteine rich domain	Anosmin-1 OS=Homo sapiens OX=9606 GN=ANOS1 PE=1 SV=3	W	Extracellular structures	anosmin-1 precursor [Homo sapiens]
ENSG00000011243	AKAP8L	45.517475	7481	42.752544	6170	46.026652	7018	53.137549	7712	53.778411	8565	54.322017	8309	0.001740952	0.235713238	normal	--	--	Molecular Function: DNA binding (GO:0003677);; Cellular Component: nucleus (GO:0005634);;	K15978|6.6e-23|oas:101119556|K15978 A-kinase anchor protein 8-like protein | (RefSeq) AKAP8L; LOW QUALITY PROTEIN: A-kinase anchor protein 8-like	--	--	--	--	A-kinase anchor protein 8-like OS=Homo sapiens OX=9606 GN=AKAP8L PE=1 SV=4	K	Transcription	AKAP8L isoform 2 [Pan troglodytes]
ENSG00000011258	MBTD1	11.014962	4507	11.256245	4005	11.755634	4492	9.838079	3614	6.735035	2694	8.759786	3387	0.00082725	-0.418884022	normal	--	--	Cellular Component: nucleus (GO:0005634);; Biological Process: regulation of transcription, DNA-templated (GO:0006355);; Molecular Function: zinc ion binding (GO:0008270);; Molecular Function: methylated histone binding (GO:0035064);;	K11465|6.1e-33|tup:102500909|K11465 sex comb on midleg-like protein 2 | (RefSeq) SCML2; sex comb on midleg-like 2 (Drosophila)	--	[K]	Transcription	mbt repeat	MBT domain-containing protein 1 OS=Homo sapiens OX=9606 GN=MBTD1 PE=1 SV=2	K	Transcription	MBT domain-containing protein 1 [Homo sapiens]
ENSG00000011260	UTP18	31.789282	4644	33.387841	4248	32.735829	4441	22.958664	2990	27.891647	3983	23.619082	3264	5.20E-05	-0.393600421	normal	--	--	Biological Process: maturation of SSU-rRNA from tricistronic rRNA transcript (SSU-rRNA, 5.8S rRNA, LSU-rRNA) (GO:0000462);; Cellular Component: cellular_component (GO:0005575);; Cellular Component: intracellular (GO:0005622);; Cellular Component: cell (GO:0005623);; Cellular Component: nucleus (GO:0005634);; Cellular Component: nuclear envelope (GO:0005635);; Cellular Component: nucleoplasm (GO:0…	K14553|1.1e-296|hsa:51096|K14553 U3 small nucleolar RNA-associated protein 18 | (RefSeq) UTP18, CGI-48, WDR50; UTP18 small subunit processome component	Ribosome biogenesis in eukaryotes (ko03008)	[R]	General function prediction only	WD domain, G-beta repeat	U3 small nucleolar RNA-associated protein 18 homolog OS=Homo sapiens OX=9606 GN=UTP18 PE=1 SV=3	S	Function unknown	U3 small nucleolar RNA-associated protein 18 homolog [Homo sapiens]
ENSG00000011275	RNF216	10.834962	4374	9.654666	3406	9.612734	3544	13.939588	4998	14.996622	6014	13.336879	5233	6.83E-09	0.502736264	normal	--	--	Biological Process: protein polyubiquitination (GO:0000209);; Biological Process: regulation of cytokine production (GO:0001817);; Biological Process: negative regulation of cytokine production (GO:0001818);; Biological Process: regulation of immune system process (GO:0002682);; Biological Process: regulation of immune effector process (GO:0002697);; Biological Process: regulation of response to …	K11976|0.0e+00|hsa:54476|K11976 E3 ubiquitin-protein ligase RNF216 [EC:2.3.2.31] | (RefSeq) RNF216, CAHH, TRIAD3, U7I1, UBCE7IP1, ZIN; ring finger protein 216	--	[O]	Posttranslational modification, protein turnover, chaperones	IBR domain, a half RING-finger domain	E3 ubiquitin-protein ligase RNF216 OS=Homo sapiens OX=9606 GN=RNF216 PE=1 SV=3	O	Posttranslational modification, protein turnover, chaperones	E3 ubiquitin-protein ligase RNF216 isoform b [Homo sapiens]
ENSG00000011295	TTC19	14.154288	2733	14.885852	2414	15.158902	2651	17.946006	3126	16.408354	3074	16.237942	2883	0.032226826	0.205057375	normal	--	--	Cellular Component: mitochondrion (GO:0005739);; Biological Process: mitochondrial respiratory chain complex III assembly (GO:0034551);;	K18169|3.1e-205|hsa:54902|K18169 tetratricopeptide repeat protein 19, mitochondrial | (RefSeq) TTC19, 2010204O13Rik, MC3DN2; tetratricopeptide repeat domain 19	--	[Z]	Cytoskeleton	Tetratricopeptide repeat	Tetratricopeptide repeat protein 19, mitochondrial OS=Homo sapiens OX=9606 GN=TTC19 PE=1 SV=4	Z	Cytoskeleton	TTC19 protein, partial [Homo sapiens]
ENSG00000011304	PTBP1	181.57085	43010	176.383988	36812	167.200914	37006	158.623805	33740	173.843258	40646	157.702356	35422	0.213839372	-0.102625497	normal	--	--	Molecular Function: RNA binding (GO:0003723);; Cellular Component: nucleus (GO:0005634);; Biological Process: mRNA processing (GO:0006397);;	K13218|1.6e-306|pon:100451305|K13218 polypyrimidine tract-binding protein 1 | (RefSeq) PTBP1; polypyrimidine tract-binding protein 1 isoform X1	--	[A]	RNA processing and modification	RNA recognition motif. (a.k.a. RRM, RBD, or RNP domain)	Polypyrimidine tract-binding protein 1 OS=Homo sapiens OX=9606 GN=PTBP1 PE=1 SV=1	A	RNA processing and modification	PTBP1 isoform 2 [Pan troglodytes]
ENSG00000011332	DPF1	2.200448	291	1.242758	179	1.758204	218	1.166656	138	1.232694	185	1.329671	185	0.062350712	-0.407010956	normal	--	--	Molecular Function: zinc ion binding (GO:0008270);; Cellular Component: nBAF complex (GO:0071565);;	K22198|4.1e-245|cjc:100404510|K22198 BRG1-associated factor 45B/C | (RefSeq) DPF1; double PHD fingers 1	Thermogenesis (ko04714);; Hepatocellular carcinoma (ko05225)	[K]	Transcription	N-terminal domain of DPF2/REQ.	Zinc finger protein neuro-d4 OS=Homo sapiens OX=9606 GN=DPF1 PE=1 SV=2	K	Transcription	zinc finger protein neuro-d4 isoform d [Homo sapiens]
ENSG00000011347	SYT7	2.134755	793	2.244856	731	2.04531	703	14.134641	4644	11.09583	3946	13.50347	4543	2.25E-123	2.492481909	up	--	--	Molecular Function: calcium-dependent phospholipid binding (GO:0005544);; Biological Process: exocytosis (GO:0006887);; Cellular Component: membrane (GO:0016020);;	K19907|1.5e-234|ggo:101132613|K19907 synaptotagmin-7 | (RefSeq) SYT7; synaptotagmin-7 isoform X6	--	[TU]	Signal transduction mechanisms;; Intracellular trafficking, secretion, and vesicular transport	C2 domain	Synaptotagmin-7 OS=Homo sapiens OX=9606 GN=SYT7 PE=1 SV=3	--	--	synaptotagmin-7 isoform 2 [Homo sapiens]
ENSG00000011376	LARS2	13.747789	4574	14.356004	4288	13.696378	4229	9.087328	2764	10.678509	3507	9.301888	3079	2.77E-08	-0.49681307	normal	[J]	Translation, ribosomal structure and biogenesis	Molecular Function: aminoacyl-tRNA editing activity (GO:0002161);; Molecular Function: leucine-tRNA ligase activity (GO:0004823);; Molecular Function: ATP binding (GO:0005524);; Biological Process: leucyl-tRNA aminoacylation (GO:0006429);;	K01869|0.0e+00|hsa:23395|K01869 leucyl-tRNA synthetase [EC:6.1.1.4] | (RefSeq) LARS2, HLASA, LEURS, PRLTS4, mtLeuRS; leucyl-tRNA synthetase 2, mitochondrial	Aminoacyl-tRNA biosynthesis (ko00970)	[J]	Translation, ribosomal structure and biogenesis	tRNA synthetases class I (I, L, M and V)	Probable leucine--tRNA ligase, mitochondrial OS=Homo sapiens OX=9606 GN=LARS2 PE=1 SV=2	J	Translation, ribosomal structure and biogenesis	probable leucine--tRNA ligase, mitochondrial [Homo sapiens]
ENSG00000011405	PIK3C2A	15.228916	9033	13.282734	6899	14.055296	7974	9.981083	5319	6.703537	3952	9.488555	5389	3.09E-08	-0.686822617	normal	--	--	Cellular Component: nucleoplasm (GO:0005654);; Molecular Function: phosphatidylinositol 3-kinase activity (GO:0035004);; Molecular Function: phosphatidylinositol binding (GO:0035091);; Biological Process: phosphatidylinositol-mediated signaling (GO:0048015);;	K00923|0.0e+00|hsa:5286|K00923 phosphatidylinositol-4-phosphate 3-kinase [EC:2.7.1.154] | (RefSeq) PIK3C2A, CPK, OCSKD, PI3-K-C2(ALPHA), PI3-K-C2A, PI3K-C2-alpha, PI3K-C2alpha; phosphatidylinositol-4-phosphate 3-kinase catalytic subunit type 2 alpha	Inositol phosphate metabolism (ko00562);; Phosphatidylinositol signaling system (ko04070);; Salmonella infection (ko05132)	[T]	Signal transduction mechanisms	Phosphatidylinositol 3- and 4-kinase	Phosphatidylinositol 4-phosphate 3-kinase C2 domain-containing subunit alpha OS=Homo sapiens OX=9606 GN=PIK3C2A PE=1 SV=2	H	Coenzyme transport and metabolism	phosphatidylinositol 4-phosphate 3-kinase C2 domain-containing subunit alpha isoform 1 [Homo sapiens]
ENSG00000011422	PLAUR	1.547423	152	2.059147	165	1.775493	159	0.854168	66	0.64768	57	0.864214	72	2.17E-06	-1.14790379	down	--	--	Biological Process: regulation of proteolysis (GO:0030162);; Molecular Function: urokinase plasminogen activator receptor activity (GO:0030377);;	K03985|5.1e-168|hsa:5329|K03985 plasminogen activator, urokinase receptor | (RefSeq) PLAUR, CD87, U-PAR, UPAR, URKR; plasminogen activator, urokinase receptor	Complement and coagulation cascades (ko04610);; Proteoglycans in cancer (ko05205)	--	--	u-PAR/Ly-6 domain	Urokinase plasminogen activator surface receptor OS=Homo sapiens OX=9606 GN=PLAUR PE=1 SV=1	T	Signal transduction mechanisms	urokinase plasminogen activator surface receptor isoform 3 precursor [Homo sapiens]
ENSG00000011426	ANLN	40.092053	14336	41.558485	13004	43.237627	14414	31.525003	10053	27.320338	9534	31.555307	10616	3.21E-08	-0.473521532	normal	--	--	Biological Process: hematopoietic progenitor cell differentiation (GO:0002244);; Cellular Component: nucleoplasm (GO:0005654);; Cellular Component: midbody (GO:0030496);;	K18621|0.0e+00|hsa:54443|K18621 actin-binding protein anillin | (RefSeq) ANLN, FSGS8, Scraps, scra; anillin actin binding protein	--	[DZ]	Cell cycle control, cell division, chromosome partitioning;; Cytoskeleton	Anillin N-terminus	Anillin OS=Homo sapiens OX=9606 GN=ANLN PE=1 SV=2	Z	Cytoskeleton	anillin isoform 1 [Homo sapiens]
ENSG00000011451	WIZ	14.787735	5053	15.16859	4164	14.767105	4171	12.112581	3901	13.984288	4483	12.040815	4196	0.259580051	-0.100463391	normal	--	--	Molecular Function: RNA polymerase II transcription factor activity, sequence-specific DNA binding (GO:0000981);; Molecular Function: molecular_function (GO:0003674);; Molecular Function: transcription factor activity, sequence-specific DNA binding (GO:0003700);; Molecular Function: binding (GO:0005488);; Molecular Function: protein binding (GO:0005515);; Cellular Component: cellular_component (G…	--	--	[R]	General function prediction only	C2H2-type zinc finger	Protein Wiz OS=Homo sapiens OX=9606 GN=WIZ PE=1 SV=2	S	Function unknown	protein Wiz isoform X4 [Homo sapiens]
ENSG00000011454	RABGAP1	14.781335	5694	14.936565	4961	14.641666	5226	18.536585	6335	15.569061	5864	17.675867	6369	0.018371309	0.212444125	normal	--	--	Molecular Function: GTPase activator activity (GO:0005096);; Cellular Component: cilium (GO:0005929);; Biological Process: activation of GTPase activity (GO:0090630);;	K20284|0.0e+00|ggo:101146435|K20284 Rab GTPase-activating protein 1 | (RefSeq) RABGAP1; rab GTPase-activating protein 1 isoform X1	--	[R]	General function prediction only	Rab-GTPase-TBC domain	Rab GTPase-activating protein 1 OS=Homo sapiens OX=9606 GN=RABGAP1 PE=1 SV=3	Z	Cytoskeleton	rab GTPase-activating protein 1 [Homo sapiens]
ENSG00000011465	DCN	0	0	0	0	0	0	0	0	0	0	0	0	--	--	--	--	--	Biological Process: kidney development (GO:0001822);; Biological Process: placenta development (GO:0001890);; Molecular Function: collagen binding (GO:0005518);; Molecular Function: glycosaminoglycan binding (GO:0005539);; Cellular Component: collagen type VI trimer (GO:0005589);; Biological Process: skeletal muscle tissue development (GO:0007519);; Biological Process: aging (GO:0007568);; Biolog…	K04660|2.3e-178|hsa:1634|K04660 decorin | (RefSeq) DCN, CSCD, DSPG2, PG40, PGII, PGS2, SLRR1B; decorin	TGF-beta signaling pathway (ko04350);; Proteoglycans in cancer (ko05205)	[R]	General function prediction only	Leucine rich repeat	Decorin OS=Homo sapiens OX=9606 GN=DCN PE=1 SV=1	T	Signal transduction mechanisms	decorin precursor [Pan troglodytes]
ENSG00000011478	QPCTL	11.568856	2008	11.31212	1681	10.561304	1709	10.983772	1684	9.628454	1628	8.90479	1488	0.113879933	-0.174806557	normal	[O]	Posttranslational modification, protein turnover, chaperones	Molecular Function: glutaminyl-peptide cyclotransferase activity (GO:0016603);;	K00683|5.1e-224|hsa:54814|K00683 glutaminyl-peptide cyclotransferase [EC:2.3.2.5] | (RefSeq) QPCTL, gQC; glutaminyl-peptide cyclotransferase like	--	[O]	Posttranslational modification, protein turnover, chaperones	Peptidase family M28	Glutaminyl-peptide cyclotransferase-like protein OS=Homo sapiens OX=9606 GN=QPCTL PE=1 SV=2	O	Posttranslational modification, protein turnover, chaperones	glutaminyl-peptide cyclotransferase-like protein isoform 1 [Homo sapiens]
ENSG00000011485	PPP5C	51.573211	8187	52.084945	7252	53.855737	7944	36.339114	5194	45.388525	6909	38.523812	5801	1.60E-05	-0.397409792	normal	[T]	Signal transduction mechanisms	Biological Process: negative regulation of protein phosphorylation (GO:0001933);; Molecular Function: G-protein alpha-subunit binding (GO:0001965);; Molecular Function: RNA binding (GO:0003723);; Molecular Function: protein serine/threonine phosphatase activity (GO:0004722);; Cellular Component: nucleus (GO:0005634);; Cellular Component: cytosol (GO:0005829);; Molecular Function: microtubule bind…	K04460|6.1e-294|hsa:5536|K04460 serine/threonine-protein phosphatase 5 [EC:3.1.3.16] | (RefSeq) PPP5C, PP5, PPP5, PPT; protein phosphatase 5 catalytic subunit	MAPK signaling pathway (ko04010)	[R]	General function prediction only	Calcineurin-like phosphoesterase	Serine/threonine-protein phosphatase 5 OS=Homo sapiens OX=9606 GN=PPP5C PE=1 SV=1	T	Signal transduction mechanisms	serine/threonine-protein phosphatase 5 isoform 1 [Homo sapiens]
ENSG00000011523	CEP68	2.296615	1007	2.319804	888	2.243359	921	2.503235	968	2.291864	990	2.598994	1079	0.447929554	0.094186839	normal	--	--	Biological Process: microtubule cytoskeleton organization (GO:0000226);; Molecular Function: molecular_function (GO:0003674);; Molecular Function: binding (GO:0005488);; Molecular Function: protein binding (GO:0005515);; Cellular Component: cellular_component (GO:0005575);; Cellular Component: intracellular (GO:0005622);; Cellular Component: cell (GO:0005623);; Cellular Component: nucleus (GO:000…	K16764|0.0e+00|hsa:23177|K16764 centrosomal protein CEP68 | (RefSeq) CEP68, KIAA0582; centrosomal protein 68	--	--	--	--	Centrosomal protein of 68 kDa OS=Homo sapiens OX=9606 GN=CEP68 PE=1 SV=2	Z	Cytoskeleton	centrosomal protein of 68 kDa isoform a [Homo sapiens]
ENSG00000011566	MAP4K3	7.833758	2617	8.046333	2331	8.992912	2783	7.036325	2098	6.272658	2043	7.466551	2351	0.017051299	-0.260118745	normal	[T]	Signal transduction mechanisms	Molecular Function: ATP binding (GO:0005524);; Molecular Function: MAP kinase kinase kinase kinase activity (GO:0008349);;	K04406|0.0e+00|hsa:8491|K04406 mitogen-activated protein kinase kinase kinase kinase 3 [EC:2.7.11.1] | (RefSeq) MAP4K3, GLK, MAPKKKK3, MEKKK_3, MEKKK3, RAB8IPL1; mitogen-activated protein kinase kinase kinase kinase 3	MAPK signaling pathway (ko04010)	[T]	Signal transduction mechanisms	Protein kinase domain	Mitogen-activated protein kinase kinase kinase kinase 3 OS=Homo sapiens OX=9606 GN=MAP4K3 PE=1 SV=1	T	Signal transduction mechanisms	mitogen-activated protein kinase kinase kinase kinase 3 isoform 1 [Homo sapiens]
ENSG00000011590	ZBTB32	0.121319	20	0.080022	12	0.089212	14	0.155197	23	0.220936	35	0.240546	37	--	--	--	--	--	Biological Process: negative regulation of transcription from RNA polymerase II promoter (GO:0000122);; Cellular Component: nuclear chromosome (GO:0000228);; Molecular Function: RNA polymerase II transcription factor activity, sequence-specific DNA binding (GO:0000981);; Biological Process: cell activation (GO:0001775);; Biological Process: regulation of cytokine production (GO:0001817);; Biologi…	K10506|4.3e-260|hsa:27033|K10506 zinc finger and BTB domain-containing protein 32 | (RefSeq) ZBTB32, FAXF, FAZF, Rog, TZFP, ZNF538; zinc finger and BTB domain containing 32	--	[R]	General function prediction only	Zinc-finger double domain	Zinc finger and BTB domain-containing protein 32 OS=Homo sapiens OX=9606 GN=ZBTB32 PE=1 SV=1	K	Transcription	zinc finger and BTB domain-containing protein 32 isoform 1 [Homo sapiens]
ENSG00000011600	TYROBP	0	0	0	0	0	0	0	0	0	0	0	0	--	--	--	--	--	Cellular Component: integral component of membrane (GO:0016021);;	K07992|9.0e-49|hsa:7305|K07992 TYRO protein tyrosine kinase binding protein | (RefSeq) TYROBP, DAP12, KARAP, PLOSL, PLOSL1; transmembrane immune signaling adaptor TYROBP	Osteoclast differentiation (ko04380);; Natural killer cell mediated cytotoxicity (ko04650)	--	--	--	TYRO protein tyrosine kinase-binding protein OS=Homo sapiens OX=9606 GN=TYROBP PE=1 SV=1	T	Signal transduction mechanisms	TYROBP isoform 4 [Pongo abelii]
ENSG00000011638	TMEM159	0.656917	97	0.807515	103	0.785651	107	1.732102	220	0.832623	117	1.113664	152	0.037046151	0.571668008	normal	--	--	Cellular Component: integral component of membrane (GO:0016021);;	K21414|4.4e-44|dle:111182270|K21414 ankyrin repeat and SAM domain-containing protein 4B | (RefSeq) ANKS4B; ankyrin repeat and SAM domain-containing protein 4B isoform X1	--	--	--	Promethin	Lipid droplet assembly factor 1 OS=Homo sapiens OX=9606 GN=TMEM159 PE=1 SV=2	S	Function unknown	lipid droplet assembly factor 1 isoform 2 [Homo sapiens]
ENSG00000011677	GABRA3	0	0	0	0	0	0	0	0	0	0	0	0	--	--	--	--	--	Molecular Function: GABA-A receptor activity (GO:0004890);; Molecular Function: extracellular ligand-gated ion channel activity (GO:0005230);; Cellular Component: plasma membrane (GO:0005886);; Biological Process: chloride transport (GO:0006821);; Biological Process: gamma-aminobutyric acid signaling pathway (GO:0007214);; Cellular Component: integral component of membrane (GO:0016021);;	K05175|3.3e-284|ggo:101138619|K05175 gamma-aminobutyric acid receptor subunit alpha | (RefSeq) GABRA3; gamma-aminobutyric acid receptor subunit alpha-3 isoform X1	Neuroactive ligand-receptor interaction (ko04080);; Retrograde endocannabinoid signaling (ko04723);; GABAergic synapse (ko04727);; Taste transduction (ko04742);; Morphine addiction (ko05032);; Nicotine addiction (ko05033)	[T]	Signal transduction mechanisms	Neurotransmitter-gated ion-channel ligand binding domain	Gamma-aminobutyric acid receptor subunit alpha-3 OS=Homo sapiens OX=9606 GN=GABRA3 PE=1 SV=1	T	Signal transduction mechanisms	gamma-aminobutyric acid receptor subunit alpha-3 precursor [Homo sapiens]
ENSG00000012048	BRCA1	19.425522	7485	20.51143	6757	18.617172	7480	10.05254	3984	9.644472	3668	10.340458	4108	3.28E-23	-0.88352266	normal	--	--	Molecular Function: DNA binding (GO:0003677);; Molecular Function: ubiquitin-protein transferase activity (GO:0004842);; Cellular Component: chromosome (GO:0005694);; Biological Process: DNA repair (GO:0006281);; Biological Process: DNA recombination (GO:0006310);; Biological Process: cell cycle (GO:0007049);; Molecular Function: zinc ion binding (GO:0008270);; Cellular Component: BRCA1-BARD1 com…	K10605|0.0e+00|hsa:672|K10605 breast cancer type 1 susceptibility protein [EC:2.3.2.27] | (RefSeq) BRCA1, BRCAI, BRCC1, BROVCA1, FANCS, IRIS, PNCA4, PPP1R53, PSCP, RNF53; BRCA1 DNA repair associated	Platinum drug resistance (ko01524);; Homologous recombination (ko03440);; Fanconi anemia pathway (ko03460);; Ubiquitin mediated proteolysis (ko04120);; PI3K-Akt signaling pathway (ko04151);; MicroRNAs in cancer (ko05206);; Breast cancer (ko05224)	[LK]	Replication, recombination and repair;; Transcription	Serine-rich domain associated with BRCT	Breast cancer type 1 susceptibility protein OS=Homo sapiens OX=9606 GN=BRCA1 PE=1 SV=2	B	Chromatin structure and dynamics	breast cancer type 1 susceptibility protein isoform 2 [Homo sapiens]
ENSG00000012061	ERCC1	12.563778	2528	12.190634	2070	12.200797	2379	11.486172	2270	12.793057	2583	12.559555	2466	0.585889124	0.055631513	normal	--	--	Molecular Function: damaged DNA binding (GO:0003684);; Molecular Function: endonuclease activity (GO:0004519);; Cellular Component: nucleoplasm (GO:0005654);; Biological Process: DNA repair (GO:0006281);;	K10849|1.8e-168|hsa:2067|K10849 DNA excision repair protein ERCC-1 | (RefSeq) ERCC1, COFS4, RAD10, UV20; ERCC excision repair 1, endonuclease non-catalytic subunit	Platinum drug resistance (ko01524);; Nucleotide excision repair (ko03420);; Fanconi anemia pathway (ko03460)	[L]	Replication, recombination and repair	Binding domain of DNA repair protein Ercc1 (rad10/Swi10)	DNA excision repair protein ERCC-1 OS=Homo sapiens OX=9606 GN=ERCC1 PE=1 SV=1	L	Replication, recombination and repair	DNA excision repair protein ERCC-1 [Pan troglodytes]
ENSG00000012124	CD22	0	0	0	0	0	0	0	0	0.012167	4	0.016764	5	--	--	--	--	--	Cellular Component: integral component of membrane (GO:0016021);;	K06467|0.0e+00|hsa:933|K06467 CD22 antigen | (RefSeq) CD22, SIGLEC-2, SIGLEC2; CD22 molecule	Cell adhesion molecules (ko04514);; Hematopoietic cell lineage (ko04640);; B cell receptor signaling pathway (ko04662)	[RP]	General function prediction only;; Inorganic ion transport and metabolism	Immunoglobulin domain	B-cell receptor CD22 OS=Homo sapiens OX=9606 GN=CD22 PE=1 SV=2	P	Inorganic ion transport and metabolism	B-cell receptor CD22 isoform 1 precursor [Homo sapiens]
ENSG00000012171	SEMA3B	5.333874	1143	5.108868	963	4.812832	971	8.399901	1598	8.050345	1705	8.250663	1664	1.65E-12	0.667926947	normal	--	--	Molecular Function: semaphorin receptor binding (GO:0030215);;	K06840|0.0e+00|hsa:7869|K06840 semaphorin 3 | (RefSeq) SEMA3B, LUCA-1, SEMA5, SEMAA, SemA, semaV; semaphorin 3B	Axon guidance (ko04360)	[T]	Signal transduction mechanisms	Sema domain	Semaphorin-3B OS=Homo sapiens OX=9606 GN=SEMA3B PE=1 SV=1	T	Signal transduction mechanisms	semaphorin-3B isoform 1 precursor [Homo sapiens]
ENSG00000012174	MBTPS2	7.209744	2470	7.198555	2146	6.580765	2094	7.35882	2249	5.438897	1818	7.204565	2330	0.599370037	-0.074178214	normal	[OK]	Posttranslational modification, protein turnover, chaperones;; Transcription	Molecular Function: metalloendopeptidase activity (GO:0004222);; Cellular Component: integral component of membrane (GO:0016021);;	K07765|4.3e-163|hsa:51360|K07765 S2P endopeptidase [EC:3.4.24.85] | (RefSeq) MBTPS2, BRESEK, IFAP, KFSD, KFSDX, OI19, OLMSX, S2P; membrane bound transcription factor peptidase, site 2	Protein processing in endoplasmic reticulum (ko04141)	[O]	Posttranslational modification, protein turnover, chaperones	Peptidase family M50	Membrane-bound transcription factor site-2 protease OS=Homo sapiens OX=9606 GN=MBTPS2 PE=1 SV=1	O	Posttranslational modification, protein turnover, chaperones	membrane-bound transcription factor site-2 protease isoform X1 [Hylobates moloch]
ENSG00000012211	PRICKLE3	7.12866	1136	6.488906	915	6.189886	916	7.891395	1144	7.670113	1206	7.240411	1104	0.073860222	0.205536103	normal	--	--	--	K04511|5.8e-15|acs:100567894|K04511 prickle | (RefSeq) prickle3; prickle planar cell polarity protein 3	Wnt signaling pathway (ko04310)	[TZR]	Signal transduction mechanisms;; Cytoskeleton;; General function prediction only	--	Prickle planar cell polarity protein 3 OS=Homo sapiens OX=9606 GN=PRICKLE3 PE=1 SV=2	--	--	PRICKLE3 isoform 1 [Pan troglodytes]
ENSG00000012223	LTF	0.08403	20	0.06992	15	0.19467	42	0.341086	71	0.344094	76	0.299165	65	--	--	--	--	--	Biological Process: regulation of cytokine production (GO:0001817);; Molecular Function: serine-type endopeptidase activity (GO:0004252);; Molecular Function: iron ion binding (GO:0005506);; Cellular Component: extracellular space (GO:0005615);; Cellular Component: cytoplasm (GO:0005737);; Biological Process: antibacterial humoral response (GO:0019731);; Biological Process: antifungal humoral res…	K17283|0.0e+00|hsa:4057|K17283 lactotransferrin [EC:3.4.21.-] | (RefSeq) LTF, GIG12, HEL110, HLF2, LF; lactotransferrin	--	--	--	Transferrin	Lactotransferrin OS=Homo sapiens OX=9606 GN=LTF PE=1 SV=6	K	Transcription	lactotransferrin isoform 1 preproprotein [Homo sapiens]
ENSG00000012232	EXTL3	5.782923	2887	5.990122	2587	5.573568	2583	7.341253	3268	7.519122	3651	7.540955	3538	8.83E-06	0.357392179	normal	--	--	Biological Process: protein glycosylation (GO:0006486);; Cellular Component: integral component of membrane (GO:0016021);; Molecular Function: transferase activity, transferring glycosyl groups (GO:0016757);; Biological Process: positive regulation of cell growth (GO:0030307);;	K02370|0.0e+00|hsa:2137|K02370 alpha-1,4-N-acetylglucosaminyltransferase EXTL3 [EC:2.4.1.223 2.4.1.224] | (RefSeq) EXTL3, BOTV, EXTL1L, EXTR1, ISDNA, REGR, RPR; exostosin like glycosyltransferase 3	Glycosaminoglycan biosynthesis - heparan sulfate / heparin (ko00534)	[T]	Signal transduction mechanisms	Glycosyl transferase family 64 domain	Exostosin-like 3 OS=Homo sapiens OX=9606 GN=EXTL3 PE=1 SV=1	T	Signal transduction mechanisms	exostosin-like 3 [Homo sapiens]
ENSG00000012504	NR1H4	13.7188	2366	14.742587	2146	14.467922	2404	15.036331	2196	12.376069	1900	14.502122	2080	0.145185407	-0.170381056	normal	--	--	Molecular Function: steroid hormone receptor activity (GO:0003707);; Molecular Function: RNA polymerase II transcription factor activity, ligand-activated sequence-specific DNA binding (GO:0004879);; Cellular Component: nucleus (GO:0005634);; Molecular Function: zinc ion binding (GO:0008270);; Cellular Component: host cell nucleus (GO:0042025);; Molecular Function: sequence-specific DNA binding (…	K08537|2.7e-275|ptr:452162|K08537 farnesoid X receptor | (RefSeq) NR1H4; bile acid receptor isoform X4	Bile secretion (ko04976)	[T]	Signal transduction mechanisms	Zinc finger, C4 type (two domains)	Bile acid receptor OS=Homo sapiens OX=9606 GN=NR1H4 PE=1 SV=2	K	Transcription	bile acid receptor isoform 2 [Homo sapiens]
ENSG00000012660	ELOVL5	46.319155	9613	47.02875	8434	46.870591	9148	60.744164	11335	51.484466	10464	51.336692	10301	0.012622781	0.225914718	normal	--	--	Cellular Component: endoplasmic reticulum (GO:0005783);; Cellular Component: endoplasmic reticulum membrane (GO:0005789);; Biological Process: unsaturated fatty acid biosynthetic process (GO:0006636);; Molecular Function: fatty acid elongase activity (GO:0009922);; Cellular Component: integral component of membrane (GO:0016021);; Biological Process: fatty acid elongation, saturated fatty acid (GO…	K10244|3.0e-177|ggo:101124844|K10244 elongation of very long chain fatty acids protein 5 [EC:2.3.1.199] | (RefSeq) ELOVL5; elongation of very long chain fatty acids protein 5 isoform X1	Fatty acid elongation (ko00062);; Biosynthesis of unsaturated fatty acids (ko01040);; Fatty acid metabolism (ko01212)	[I]	Lipid transport and metabolism	GNS1/SUR4 family	Elongation of very long chain fatty acids protein 5 OS=Homo sapiens OX=9606 GN=ELOVL5 PE=1 SV=1	I	Lipid transport and metabolism	elongation of very long chain fatty acids protein 5 isoform 2 [Homo sapiens]
ENSG00000012779	ALOX5	0.006639	2	0	0	0	0	0	0	0	0	0	0	--	--	--	--	--	Biological Process: long-chain fatty acid metabolic process (GO:0001676);; Biological Process: cell activation (GO:0001775);; Biological Process: immune effector process (GO:0002252);; Biological Process: cell activation involved in immune response (GO:0002263);; Biological Process: myeloid leukocyte activation (GO:0002274);; Biological Process: myeloid cell activation involved in immune response…	K00461|0.0e+00|hsa:240|K00461 arachidonate 5-lipoxygenase [EC:1.13.11.34] | (RefSeq) ALOX5, 5-LO, 5-LOX, 5LPG, LOG5; arachidonate 5-lipoxygenase	Arachidonic acid metabolism (ko00590);; Fc epsilon RI signaling pathway (ko04664);; Serotonergic synapse (ko04726);; Ovarian steroidogenesis (ko04913);; Toxoplasmosis (ko05145)	--	--	Lipoxygenase	Polyunsaturated fatty acid 5-lipoxygenase OS=Homo sapiens OX=9606 GN=ALOX5 PE=1 SV=2	C	Energy production and conversion	polyunsaturated fatty acid 5-lipoxygenase isoform 1 [Homo sapiens]
ENSG00000012817	KDM5D	0	0	0	0	0	0	0	0	0	0	0	0	--	--	--	--	--	Molecular Function: DNA binding (GO:0003677);; Cellular Component: nucleus (GO:0005634);; Molecular Function: metal ion binding (GO:0046872);;	K11446|0.0e+00|hsa:8284|K11446 [histone H3]-trimethyl-L-lysine4 demethylase [EC:1.14.11.67] | (RefSeq) KDM5D, HY, HYA, JARID1D, SMCY; lysine demethylase 5D	--	[R]	General function prediction only	PLU-1-like protein	Lysine-specific demethylase 5D OS=Homo sapiens OX=9606 GN=KDM5D PE=1 SV=2	B	Chromatin structure and dynamics	lysine-specific demethylase 5D isoform 1 [Homo sapiens]
ENSG00000012822	CALCOCO1	8.874285	2551	8.736619	2169	9.780775	2470	18.814297	4635	15.845067	4408	17.460197	4739	1.01E-25	0.91456691	normal	--	--	Cellular Component: nuclear chromatin (GO:0000790);; Molecular Function: chromatin binding (GO:0003682);; Molecular Function: transcription coactivator activity (GO:0003713);; Cellular Component: cytosol (GO:0005829);; Biological Process: intracellular steroid hormone receptor signaling pathway (GO:0030518);; Cellular Component: intracellular membrane-bounded organelle (GO:0043231);; Biological P…	K21347|2.4e-54|acs:100565449|K21347 Tax1-binding protein 1 | (RefSeq) tax1bp1; Tax1 binding protein 1	Mitophagy - animal (ko04137)	--	--	Calcium binding and coiled-coil domain (CALCOCO1) like	Calcium-binding and coiled-coil domain-containing protein 1 OS=Homo sapiens OX=9606 GN=CALCOCO1 PE=1 SV=2	K	Transcription	calcium binding and coiled-coil domain 1, isoform CRA_e [Homo sapiens]
ENSG00000012963	UBR7	7.915785	2239	8.435193	2080	8.749882	2309	6.803366	1705	8.048972	2233	7.030344	1886	0.068691402	-0.202217795	normal	--	--	Molecular Function: zinc ion binding (GO:0008270);; Molecular Function: ubiquitin protein ligase activity (GO:0061630);;	K11979|1.2e-250|hsa:55148|K11979 E3 ubiquitin-protein ligase UBR7 [EC:2.3.2.27] | (RefSeq) UBR7, C14orf130; ubiquitin protein ligase E3 component n-recognin 7	--	[R]	General function prediction only	Putative zinc finger in N-recognin (UBR box)	Putative E3 ubiquitin-protein ligase UBR7 OS=Homo sapiens OX=9606 GN=UBR7 PE=1 SV=2	O	Posttranslational modification, protein turnover, chaperones	putative E3 ubiquitin-protein ligase UBR7 [Homo sapiens]
ENSG00000012983	MAP4K5	7.036519	2340	7.729553	2243	7.752946	2390	7.466646	2169	6.283909	2020	7.354259	2276	0.288823129	-0.121005656	normal	[M]	Cell wall/membrane/envelope biogenesis	Molecular Function: ATP binding (GO:0005524);; Molecular Function: MAP kinase kinase kinase kinase activity (GO:0008349);;	K08833|0.0e+00|hsa:11183|K08833 mitogen-activated protein kinase kinase kinase kinase 5 [EC:2.7.11.1] | (RefSeq) MAP4K5, GCKR, KHS, KHS1, MAPKKKK5; mitogen-activated protein kinase kinase kinase kinase 5	--	[T]	Signal transduction mechanisms	CNH domain	Mitogen-activated protein kinase kinase kinase kinase 5 OS=Homo sapiens OX=9606 GN=MAP4K5 PE=1 SV=2	T	Signal transduction mechanisms	RecName: Full=Mitogen-activated protein kinase kinase kinase kinase 5; AltName: Full=Kinase homologous to SPS1/STE20; Short=KHS; AltName: Full=MAPK/ERK kinase kinase kinase 5; Short=MEK kinase kinase 5; Short=MEKKK 5 [Homo sapiens]
ENSG00000013016	EHD3	0.262617	95	0.379371	119	0.21335	72	0.250993	81	0.239476	84	0.23353	80	0.50770022	-0.207541871	normal	[L]	Replication, recombination and repair	Molecular Function: calcium ion binding (GO:0005509);; Molecular Function: GTP binding (GO:0005525);; Cellular Component: early endosome (GO:0005769);; Cellular Component: lipid droplet (GO:0005811);; Cellular Component: plasma membrane (GO:0005886);; Biological Process: endocytosis (GO:0006897);; Cellular Component: endosome membrane (GO:0010008);; Biological Process: positive regulation of chol…	K12476|3.3e-306|hsa:30845|K12476 EH domain-containing protein 3 | (RefSeq) EHD3, PAST3; EH domain containing 3	Endocytosis (ko04144)	[TU]	Signal transduction mechanisms;; Intracellular trafficking, secretion, and vesicular transport	Domain of unknown function (DUF5600)	EH domain-containing protein 3 OS=Homo sapiens OX=9606 GN=EHD3 PE=1 SV=2	U	Intracellular trafficking, secretion, and vesicular transport	EH domain-containing protein 3 [Homo sapiens]
ENSG00000013275	PSMC4	88.925108	10880	92.882797	9868	89.422599	10155	70.798568	7571	80.575991	9617	68.757483	7796	0.000344563	-0.319966821	normal	[O]	Posttranslational modification, protein turnover, chaperones	Biological Process: blastocyst development (GO:0001824);; Molecular Function: ATP binding (GO:0005524);; Cellular Component: nucleoplasm (GO:0005654);; Cellular Component: cytosol (GO:0005829);; Cellular Component: inclusion body (GO:0016234);; Cellular Component: proteasome accessory complex (GO:0022624);; Biological Process: protein catabolic process (GO:0030163);; Cellular Component: cytosolic…	K03063|1.1e-232|aju:106979635|K03063 26S proteasome regulatory subunit T3 | (RefSeq) PSMC4; 26S proteasome regulatory subunit 6B isoform X1	Proteasome (ko03050);; Alzheimer disease (ko05010);; Parkinson disease (ko05012);; Amyotrophic lateral sclerosis (ko05014);; Huntington disease (ko05016);; Spinocerebellar ataxia (ko05017);; Prion disease (ko05020);; Epstein-Barr virus infection (ko05169)	[O]	Posttranslational modification, protein turnover, chaperones	ATPase family associated with various cellular activities (AAA)	26S proteasome regulatory subunit 6B OS=Homo sapiens OX=9606 GN=PSMC4 PE=1 SV=2	O	Posttranslational modification, protein turnover, chaperones	26S proteasome regulatory subunit 6B [Macaca nemestrina]
ENSG00000013288	MAN2B2	9.219495	4461	8.456629	3666	8.351979	3776	10.336749	4495	11.633518	5655	12.160119	5403	3.26E-05	0.366711077	normal	--	--	--	--	--	--	--	--	--	--	--	--
ENSG00000013293	SLC7A14	0	0	0	0	0	0	0	0	0.001277	1	0.002289	2	--	--	--	[E]	Amino acid transport and metabolism	Biological Process: amino acid transport (GO:0006865);; Biological Process: biological_process (GO:0008150);; Biological Process: negative regulation of metabolic process (GO:0009892);; Biological Process: negative regulation of phosphorus metabolic process (GO:0010563);; Biological Process: regulation of phosphatase activity (GO:0010921);; Biological Process: negative regulation of phosphatase a…	K13871|0.0e+00|hsa:57709|K13871 solute carrier family 7 (cationic amino acid transporter), member 14 | (RefSeq) SLC7A14, PPP1R142; solute carrier family 7 member 14	--	[E]	Amino acid transport and metabolism	Amino acid permease	Probable cationic amino acid transporter OS=Homo sapiens OX=9606 GN=SLC7A14 PE=1 SV=3	P	Inorganic ion transport and metabolism	probable cationic amino acid transporter [Homo sapiens]
ENSG00000013297	CLDN11	0.03382	6	0.010824	2	0	0	0.026236	4	0.029004	5	0.046486	8	--	--	--	--	--	Molecular Function: structural molecule activity (GO:0005198);; Cellular Component: plasma membrane (GO:0005886);; Cellular Component: bicellular tight junction (GO:0005923);; Cellular Component: integral component of membrane (GO:0016021);;	K06087|4.7e-115|hsa:5010|K06087 claudin | (RefSeq) CLDN11, OSP, OTM; claudin 11	Cell adhesion molecules (ko04514);; Tight junction (ko04530);; Leukocyte transendothelial migration (ko04670);; Pathogenic Escherichia coli infection (ko05130);; Hepatitis C (ko05160)	--	--	PMP-22/EMP/MP20/Claudin family	Claudin-11 OS=Homo sapiens OX=9606 GN=CLDN11 PE=1 SV=2	U	Intracellular trafficking, secretion, and vesicular transport	claudin-11 isoform 1 [Homo sapiens]
ENSG00000013306	SLC25A39	80.986658	9146	78.258933	7751	79.059226	8504	75.526993	7702	79.385105	8763	74.103738	7878	0.373090247	-0.07404243	normal	--	--	Molecular Function: ATP transmembrane transporter activity (GO:0005347);; Cellular Component: integral component of membrane (GO:0016021);;	K15119|1.9e-201|pps:100989624|K15119 solute carrier family 25, member 39/40 | (RefSeq) SLC25A39; solute carrier family 25 member 39	--	[C]	Energy production and conversion	Mitochondrial carrier protein	Solute carrier family 25 member 39 OS=Homo sapiens OX=9606 GN=SLC25A39 PE=2 SV=2	C	Energy production and conversion	solute carrier family 25 member 39 isoform b [Homo sapiens]
ENSG00000013364	MVP	9.975101	2037	9.674076	1703	9.668372	1845	15.265202	2920	14.991508	3044	15.611802	3009	4.26E-16	0.664280904	normal	[S]	Function unknown	Cellular Component: cytosol (GO:0005829);;	K17266|0.0e+00|hsa:9961|K17266 major vault protein | (RefSeq) MVP, LRP, VAULT1; major vault protein	--	--	--	Major Vault Protein repeat domain	Major vault protein OS=Homo sapiens OX=9606 GN=MVP PE=1 SV=4	Z	Cytoskeleton	major vault protein isoform 1 [Homo sapiens]
ENSG00000013374	NUB1	30.038684	6747	33.566602	6489	33.790159	6942	32.274578	6411	35.532612	7798	31.664918	6680	0.786724566	0.030045911	normal	--	--	Cellular Component: nucleoplasm (GO:0005654);; Cellular Component: nucleolus (GO:0005730);; Cellular Component: cytosol (GO:0005829);;	--	--	[OT]	Posttranslational modification, protein turnover, chaperones;; Signal transduction mechanisms	Ubiquitin-like domain	NEDD8 ultimate buster 1 OS=Homo sapiens OX=9606 GN=NUB1 PE=1 SV=2	--	--	NEDD8 ultimate buster 1 isoform 1 [Homo sapiens]
ENSG00000013375	PGM3	16.223126	6261	14.0273	5391	14.918416	5501	16.179139	6101	14.297812	5723	17.352349	6261	0.50770022	0.065681497	normal	[G]	Carbohydrate transport and metabolism	Molecular Function: magnesium ion binding (GO:0000287);; Molecular Function: phosphoacetylglucosamine mutase activity (GO:0004610);; Biological Process: carbohydrate metabolic process (GO:0005975);; Biological Process: UDP-N-acetylglucosamine biosynthetic process (GO:0006048);;	K01836|0.0e+00|hsa:5238|K01836 phosphoacetylglucosamine mutase [EC:5.4.2.3] | (RefSeq) PGM3, AGM1, IMD23, PAGM, PGM_3; phosphoglucomutase 3	Amino sugar and nucleotide sugar metabolism (ko00520)	[G]	Carbohydrate transport and metabolism	Phosphoglucomutase/phosphomannomutase, alpha/beta/alpha domain I	Phosphoacetylglucosamine mutase OS=Homo sapiens OX=9606 GN=PGM3 PE=1 SV=1	G	Carbohydrate transport and metabolism	phosphoacetylglucosamine mutase isoform 2 [Homo sapiens]
ENSG00000013392	RWDD2A	1.793306	520	1.923846	485	1.984719	534	3.498266	904	3.327037	940	3.348937	916	7.66E-12	0.80590936	normal	--	--	Molecular Function: protein binding (GO:0005515);;	--	--	--	--	Protein of unknown function (DUF1115)	RWD domain-containing protein 2A OS=Homo sapiens OX=9606 GN=RWDD2A PE=1 SV=1	S	Function unknown	RWD domain-containing protein 2A isoform a [Homo sapiens]
ENSG00000013441	CLK1	28.003198	3815	32.529052	3930	37.51713	4717	30.385769	3680	29.61433	3966	32.598943	4250	0.511637802	-0.085809034	normal	[T]	Signal transduction mechanisms	Molecular Function: protein kinase activity (GO:0004672);; Molecular Function: ATP binding (GO:0005524);;	K23561|2.4e-272|hsa:1195|K23561 dual specificity protein kinase CLK1/4 [EC:2.7.12.1] | (RefSeq) CLK1, CLK, CLK/STY, STY; CDC like kinase 1	Legionellosis (ko05134)	[T]	Signal transduction mechanisms	Protein kinase domain	Dual specificity protein kinase CLK1 OS=Homo sapiens OX=9606 GN=CLK1 PE=1 SV=2	T	Signal transduction mechanisms	dual specificity protein kinase CLK1 isoform 2 [Homo sapiens]
ENSG00000013503	POLR3B	9.884474	3268	11.487043	3295	11.33975	3480	8.480069	2492	8.222778	2652	9.121154	2844	0.000551128	-0.34299052	normal	[K]	Transcription	Molecular Function: DNA binding (GO:0003677);; Molecular Function: DNA-directed 5'-3' RNA polymerase activity (GO:0003899);; Biological Process: transcription, DNA-templated (GO:0006351);; Molecular Function: ribonucleoside binding (GO:0032549);;	K03021|0.0e+00|aml:100479767|K03021 DNA-directed RNA polymerase III subunit RPC2 [EC:2.7.7.6] | (RefSeq) POLR3B; DNA-directed RNA polymerase III subunit RPC2 isoform X1	RNA polymerase (ko03020);; Cytosolic DNA-sensing pathway (ko04623)	[K]	Transcription	RNA polymerase Rpb2, domain 6	DNA-directed RNA polymerase III subunit RPC2 OS=Homo sapiens OX=9606 GN=POLR3B PE=1 SV=2	K	Transcription	DNA-directed RNA polymerase III subunit RPC2 [Macaca mulatta]
ENSG00000013523	ANGEL1	2.266242	831	1.931972	656	1.909425	698	3.477433	1193	3.337683	1227	3.317829	1167	1.29E-10	0.690982627	normal	[A]	RNA processing and modification	Cellular Component: nucleus (GO:0005634);; Cellular Component: endoplasmic reticulum (GO:0005783);; Cellular Component: cis-Golgi network (GO:0005801);; Cellular Component: cytosol (GO:0005829);; Molecular Function: eukaryotic initiation factor 4E binding (GO:0008190);; Molecular Function: protein domain specific binding (GO:0019904);; Cellular Component: perinuclear region of cytoplasm (GO:00484…	K18729|0.0e+00|hsa:23357|K18729 protein angel | (RefSeq) ANGEL1, Ccr4e, KIAA0759; angel homolog 1	--	[K]	Transcription	Endonuclease/Exonuclease/phosphatase family	Protein angel homolog 1 OS=Homo sapiens OX=9606 GN=ANGEL1 PE=1 SV=1	K	Transcription	protein angel homolog 1 isoform 4 precursor [Homo sapiens]
ENSG00000013561	RNF14	5.862685	1612	6.532122	1408	6.420362	1677	7.977639	1761	8.255503	1996	6.806995	1832	0.024957822	0.23156937	normal	--	--	Molecular Function: ubiquitin-protein transferase activity (GO:0004842);; Molecular Function: metal ion binding (GO:0046872);;	K11971|2.4e-284|hsa:9604|K11971 E3 ubiquitin-protein ligase RNF14 [EC:2.3.2.31] | (RefSeq) RNF14, ARA54, HFB30, HRIHFB2038, TRIAD2; ring finger protein 14	--	[O]	Posttranslational modification, protein turnover, chaperones	RWD domain	E3 ubiquitin-protein ligase RNF14 OS=Homo sapiens OX=9606 GN=RNF14 PE=1 SV=1	O	Posttranslational modification, protein turnover, chaperones	E3 ubiquitin-protein ligase RNF14 isoform 1 [Homo sapiens]
ENSG00000013563	DNASE1L1	4.457804	764	3.630661	622	3.825471	687	4.773812	853	4.841977	969	5.052125	899	0.001139553	0.371615313	normal	[R]	General function prediction only	Molecular Function: endonuclease activity (GO:0004519);; Molecular Function: deoxyribonuclease activity (GO:0004536);; Biological Process: DNA catabolic process (GO:0006308);;	K11995|1.7e-166|hsa:1774|K11995 deoxyribonuclease-1-like protein [EC:3.1.21.-] | (RefSeq) DNASE1L1, DNAS1L1, DNASEX, DNL1L, G4.8, XIB; deoxyribonuclease 1 like 1	--	--	--	Endonuclease/Exonuclease/phosphatase family	Deoxyribonuclease-1-like 1 OS=Homo sapiens OX=9606 GN=DNASE1L1 PE=1 SV=1	S	Function unknown	deoxyribonuclease-1-like 1 precursor [Homo sapiens]
ENSG00000013573	DDX11	20.736359	5468	19.388609	4403	21.778987	5092	15.148025	3462	18.064244	4450	15.37163	3709	6.74E-05	-0.373055524	normal	--	--	Molecular Function: DNA binding (GO:0003677);; Molecular Function: DNA helicase activity (GO:0003678);; Molecular Function: ATP binding (GO:0005524);;	K11273|1.1e-98|hsa:1663|K11273 chromosome transmission fidelity protein 1 [EC:3.6.4.13] | (RefSeq) DDX11, CHL1, CHLR1, KRG2, WABS; DEAD/H-box helicase 11	--	[L]	Replication, recombination and repair	--	ATP-dependent DNA helicase DDX11 OS=Homo sapiens OX=9606 GN=DDX11 PE=1 SV=1	L	Replication, recombination and repair	CHL1 protein [Homo sapiens]
ENSG00000013583	HEBP1	25.521671	2296	25.340696	1977	23.030503	1893	43.445069	3582	47.150747	4280	42.82245	3761	1.93E-24	0.88744651	normal	--	--	Molecular Function: molecular_function (GO:0003674);; Molecular Function: binding (GO:0005488);; Cellular Component: cellular_component (GO:0005575);; Cellular Component: extracellular region (GO:0005576);; Cellular Component: intracellular (GO:0005622);; Cellular Component: cell (GO:0005623);; Cellular Component: cytoplasm (GO:0005737);; Cellular Component: cytosol (GO:0005829);; Biological Proc…	--	--	--	--	SOUL heme-binding protein	Heme-binding protein 1 OS=Homo sapiens OX=9606 GN=HEBP1 PE=1 SV=1	S	Function unknown	heme-binding protein 1 [Homo sapiens]
ENSG00000013588	GPRC5A	0.329425	164	0.318871	159	0.271705	145	0.340575	174	0.237744	133	0.249021	134	0.755099781	-0.085641612	normal	--	--	Molecular Function: G-protein coupled receptor activity (GO:0004930);; Cellular Component: integral component of membrane (GO:0016021);;	K08468|3.5e-203|hsa:9052|K08468 G protein-coupled receptor family C group 5 member A | (RefSeq) GPRC5A, GPCR5A, PEIG-1, RAI3, RAIG1, TIG1; G protein-coupled receptor class C group 5 member A	--	--	--	7 transmembrane sweet-taste receptor of 3 GCPR	Retinoic acid-induced protein 3 OS=Homo sapiens OX=9606 GN=GPRC5A PE=1 SV=2	T	Signal transduction mechanisms	retinoic acid-induced protein 3 [Homo sapiens]
ENSG00000013619	MAMLD1	0.719289	260	0.521872	169	0.683254	235	0.544551	174	0.461063	165	0.360082	122	0.035609593	-0.479363078	normal	--	--	Biological Process: regulation of transcription, DNA-templated (GO:0006355);; Biological Process: regulation of transcription from RNA polymerase II promoter (GO:0006357);; Biological Process: biological_process (GO:0008150);; Biological Process: regulation of biosynthetic process (GO:0009889);; Biological Process: regulation of gene expression (GO:0010468);; Biological Process: regulation of mac…	K19512|0.0e+00|hsa:10046|K19512 mastermind-like domain-containing protein 1 | (RefSeq) MAMLD1, CG1, CXorf6, F18, HYSP2; mastermind like domain containing 1	--	--	--	--	Mastermind-like domain-containing protein 1 OS=Homo sapiens OX=9606 GN=MAMLD1 PE=1 SV=2	S	Function unknown	mastermind-like domain-containing protein 1 isoform 2 [Homo sapiens]
ENSG00000013725	CD6	0	0	0	0	0	0	0	0	0	0	0	0	--	--	--	--	--	Molecular Function: scavenger receptor activity (GO:0005044);; Cellular Component: integral component of membrane (GO:0016021);;	K06456|0.0e+00|hsa:923|K06456 T-cell surface glycoprotein CD6 | (RefSeq) CD6, TP120; CD6 molecule	Cell adhesion molecules (ko04514)	--	--	Scavenger receptor cysteine-rich domain	T-cell differentiation antigen CD6 OS=Homo sapiens OX=9606 GN=CD6 PE=1 SV=3	T	Signal transduction mechanisms	T-cell differentiation antigen CD6 isoform 1 precursor [Homo sapiens]
ENSG00000013810	TACC3	95.099723	20006	88.168805	16214	89.633507	17535	70.429574	13276	79.961187	16374	70.352183	14015	0.0001206	-0.309483416	normal	--	--	Biological Process: mitotic spindle organization (GO:0007052);;	K14283|0.0e+00|hsa:10460|K14283 transforming acidic coiled-coil-containing protein 3 | (RefSeq) TACC3, ERIC-1, ERIC1, Tacc4, maskin; transforming acidic coiled-coil containing protein 3	RNA transport (ko03013)	--	--	Transforming acidic coiled-coil-containing protein (TACC), C-terminal	Transforming acidic coiled-coil-containing protein 3 OS=Homo sapiens OX=9606 GN=TACC3 PE=1 SV=1	Z	Cytoskeleton	transforming acidic coiled-coil-containing protein 3 [Homo sapiens]
ENSG00000014123	UFL1	11.8792	3881	11.696061	3325	13.335669	4047	9.829865	2866	9.394462	2995	10.408611	3211	0.000870125	-0.318992497	normal	--	--	Biological Process: response to acid chemical (GO:0001101);; Molecular Function: molecular_function (GO:0003674);; Molecular Function: catalytic activity (GO:0003824);; Cellular Component: cellular_component (GO:0005575);; Cellular Component: intracellular (GO:0005622);; Cellular Component: cell (GO:0005623);; Cellular Component: cytoplasm (GO:0005737);; Cellular Component: endoplasmic reticulum …	K22755|0.0e+00|hsa:23376|K22755 E3 UFM1-protein ligase 1 [EC:2.3.2.-] | (RefSeq) UFL1, KIAA0776, Maxer, NLBP, RCAD; UFM1 specific ligase 1	--	[S]	Function unknown	E3 UFM1-protein ligase 1	E3 UFM1-protein ligase 1 OS=Homo sapiens OX=9606 GN=UFL1 PE=1 SV=2	K	Transcription	E3 UFM1-protein ligase 1 [Homo sapiens]
ENSG00000014138	POLA2	10.324374	2526	9.407972	2098	7.522812	1671	3.967858	809	4.286491	958	4.753319	1016	1.63E-19	-1.150992674	down	--	--	Molecular Function: DNA binding (GO:0003677);; Cellular Component: nucleus (GO:0005634);; Biological Process: DNA replication (GO:0006260);;	K02321|0.0e+00|hsa:23649|K02321 DNA polymerase alpha subunit B | (RefSeq) POLA2; DNA polymerase alpha 2, accessory subunit	DNA replication (ko03030)	[L]	Replication, recombination and repair	DNA polymerase alpha/epsilon subunit B	DNA polymerase alpha subunit B OS=Homo sapiens OX=9606 GN=POLA2 PE=1 SV=2	L	Replication, recombination and repair	DNA polymerase alpha subunit B [Homo sapiens]
ENSG00000014164	ZC3H3	9.466503	2386	8.427339	1861	8.460337	1965	8.172236	1850	8.838588	2188	8.305024	1970	0.600056927	-0.057941685	normal	--	--	Molecular Function: RNA polymerase II transcription factor activity, sequence-specific DNA binding (GO:0000981);; Molecular Function: molecular_function (GO:0003674);; Molecular Function: nucleic acid binding (GO:0003676);; Molecular Function: transcription factor activity, sequence-specific DNA binding (GO:0003700);; Molecular Function: RNA binding (GO:0003723);; Molecular Function: catalytic ac…	K06093|6.4e-18|hmg:100206476|K06093 partitioning defective protein 6 | (RefSeq) uncharacterized LOC100206476	Endocytosis (ko04144)	--	--	Zinc finger C-x8-C-x5-C-x3-H type (and similar)	Zinc finger CCCH domain-containing protein 3 OS=Homo sapiens OX=9606 GN=ZC3H3 PE=1 SV=3	K	Transcription	zinc finger CCCH domain-containing protein 3 [Homo sapiens]
ENSG00000014216	CAPN1	47.649922	11029	47.265835	9510	44.915528	9708	56.38521	11641	63.621063	14411	59.80729	13103	5.14E-06	0.353148034	normal	[O]	Posttranslational modification, protein turnover, chaperones	Molecular Function: calcium-dependent cysteine-type endopeptidase activity (GO:0004198);; Molecular Function: calcium ion binding (GO:0005509);;	K01367|0.0e+00|hsa:823|K01367 calpain-1 [EC:3.4.22.52] | (RefSeq) CAPN1, CANP, CANP1, CANPL1, SPG76, muCANP, muCL; calpain 1	Protein processing in endoplasmic reticulum (ko04141);; Apoptosis (ko04210);; Necroptosis (ko04217);; Cellular senescence (ko04218);; Alzheimer disease (ko05010);; Shigellosis (ko05131)	[OT]	Posttranslational modification, protein turnover, chaperones;; Signal transduction mechanisms	Calpain family cysteine protease	Calpain-1 catalytic subunit OS=Homo sapiens OX=9606 GN=CAPN1 PE=1 SV=1	--	--	calpain-1 catalytic subunit [Homo sapiens]
ENSG00000014257	ACPP	0.046293	10	0.012268	3	0	0	0.028536	7	0.053862	9	0.039162	8	--	--	--	--	--	Cellular Component: lytic vacuole (GO:0000323);; Biological Process: cell activation (GO:0001775);; Biological Process: immune effector process (GO:0002252);; Biological Process: cell activation involved in immune response (GO:0002263);; Biological Process: myeloid leukocyte activation (GO:0002274);; Biological Process: myeloid cell activation involved in immune response (GO:0002275);; Biological…	K19283|1.7e-227|hsa:55|K19283 prostatic aicd phosphatase [EC:3.1.3.2 3.1.3.5] | (RefSeq) ACP3, 5'-NT, ACP-3, ACPP, TM-PAP; acid phosphatase 3	--	[I]	Lipid transport and metabolism	Histidine phosphatase superfamily (branch 2)	Prostatic acid phosphatase OS=Homo sapiens OX=9606 GN=ACP3 PE=1 SV=3	I	Lipid transport and metabolism	prostatic acid phosphatase isoform PAP precursor [Homo sapiens]
ENSG00000014641	MDH1	91.437234	11408	98.869021	10879	100.502925	11719	87.739596	9869	100.160714	12385	91.817882	10821	0.562328189	-0.059232702	normal	[C]	Energy production and conversion	Biological Process: carbohydrate metabolic process (GO:0005975);; Biological Process: tricarboxylic acid cycle (GO:0006099);; Biological Process: oxaloacetate metabolic process (GO:0006107);; Biological Process: malate metabolic process (GO:0006108);; Biological Process: NADH metabolic process (GO:0006734);; Biological Process: NAD metabolic process (GO:0019674);; Molecular Function: L-malate deh…	K00025|5.3e-185|hsa:4190|K00025 malate dehydrogenase [EC:1.1.1.37] | (RefSeq) MDH1, HEL-S-32, MDH-s, MDHA, MGC:1375, MOR2; malate dehydrogenase 1	Citrate cycle (TCA cycle) (ko00020);; Cysteine and methionine metabolism (ko00270);; Pyruvate metabolism (ko00620);; Glyoxylate and dicarboxylate metabolism (ko00630);; Carbon metabolism (ko01200);; Proximal tubule bicarbonate reclamation (ko04964)	[C]	Energy production and conversion	lactate/malate dehydrogenase, alpha/beta C-terminal domain	Malate dehydrogenase, cytoplasmic OS=Homo sapiens OX=9606 GN=MDH1 PE=1 SV=4	C	Energy production and conversion	malate dehydrogenase, cytoplasmic isoform MDH1 [Homo sapiens]
ENSG00000014824	SLC30A9	12.458582	5983	14.281094	5771	13.806935	6160	13.28474	5701	11.937658	5592	13.806554	6266	0.691638668	-0.043833593	normal	[P]	Inorganic ion transport and metabolism	Molecular Function: chromatin binding (GO:0003682);; Molecular Function: cation transmembrane transporter activity (GO:0008324);; Cellular Component: integral component of membrane (GO:0016021);; Molecular Function: ligand-dependent nuclear receptor binding (GO:0016922);; Molecular Function: ligand-dependent nuclear receptor transcription coactivator activity (GO:0030374);; Biological Process: po…	K14696|0.0e+00|hsa:10463|K14696 solute carrier family 30 (zinc transporter), member 9 | (RefSeq) SLC30A9, BILAPES, C4orf1, GAC63, HUEL, ZNT9; solute carrier family 30 member 9	--	[R]	General function prediction only	Cation efflux family	Zinc transporter 9 OS=Homo sapiens OX=9606 GN=SLC30A9 PE=1 SV=1	P	Inorganic ion transport and metabolism	zinc transporter 9 [Homo sapiens]
ENSG00000014914	MTMR11	0.820659	175	1.221562	213	0.917499	165	1.256077	242	0.774436	154	0.79695	165	0.98110655	0.007424573	normal	--	--	Cellular Component: cellular_component (GO:0005575);; Cellular Component: intracellular (GO:0005622);; Cellular Component: cell (GO:0005623);; Cellular Component: cytoplasm (GO:0005737);; Cellular Component: intracellular part (GO:0044424);; Cellular Component: cell part (GO:0044464);;	K18085|0.0e+00|hsa:10903|K18085 myotubularin-related protein 10/11/12 | (RefSeq) MTMR11, CRA; myotubularin related protein 11	--	--	--	Myotubularin-like phosphatase domain	Myotubularin-related protein 11 OS=Homo sapiens OX=9606 GN=MTMR11 PE=2 SV=2	S	Function unknown	myotubularin-related protein 11 isoform a [Homo sapiens]
ENSG00000014919	COX15	31.367386	6355	31.179244	5508	28.096007	5346	27.15786	4873	24.137908	4771	25.487955	4888	0.00320971	-0.251119975	normal	[H]	Coenzyme transport and metabolism	Biological Process: heme a biosynthetic process (GO:0006784);; Cellular Component: integral component of membrane (GO:0016021);; Molecular Function: oxidoreductase activity, acting on the CH-CH group of donors (GO:0016627);;	K02259|1.2e-209|hsa:1355|K02259 cytochrome c oxidase assembly protein subunit 15 | (RefSeq) COX15, CEMCOX2; cytochrome c oxidase assembly homolog COX15	Oxidative phosphorylation (ko00190);; Porphyrin and chlorophyll metabolism (ko00860);; Thermogenesis (ko04714)	[O]	Posttranslational modification, protein turnover, chaperones	Cytochrome oxidase assembly protein	Cytochrome c oxidase assembly protein COX15 homolog OS=Homo sapiens OX=9606 GN=COX15 PE=1 SV=1	C	Energy production and conversion	cytochrome c oxidase assembly protein COX15 homolog isoform 2 [Homo sapiens]
ENSG00000015133	CCDC88C	6.559879	3688	6.240483	3015	5.879688	3050	4.858062	2385	5.33722	2875	4.955001	2606	0.000342395	-0.318249907	normal	--	--	Biological Process: Wnt signaling pathway (GO:0016055);;	K06091|2.0e-53|tng:GSTEN00006313G001|K06091 MAGUK p55 subfamily member 5 | (RefSeq) unnamed protein product	Tight junction (ko04530)	[S]	Function unknown	HOOK domain	Protein Daple OS=Homo sapiens OX=9606 GN=CCDC88C PE=1 SV=3	S	Function unknown	protein Daple [Homo sapiens]
ENSG00000015153	YAF2	6.003497	1303	8.368048	1205	6.799723	1439	5.758197	1130	6.131051	1268	6.785003	1291	0.372442031	-0.112148623	normal	--	--	Biological Process: positive regulation of transcription, DNA-templated (GO:0045893);; Molecular Function: metal ion binding (GO:0046872);;	K11468|2.8e-24|acs:100557425|K11468 YY1-associated factor 2 | (RefSeq) yaf2; YY1 associated factor 2	--	[K]	Transcription	Zn-finger in Ran binding protein and others	YY1-associated factor 2 OS=Homo sapiens OX=9606 GN=YAF2 PE=1 SV=3	S	Function unknown	YY1-associated factor 2 isoform 4 [Homo sapiens]
ENSG00000015171	ZMYND11	14.154518	4277	14.704358	3738	16.216994	4293	12.263978	3246	13.709444	3956	14.140546	4036	0.149445058	-0.145625212	normal	--	--	Cellular Component: nucleoplasm (GO:0005654);; Cellular Component: integral component of membrane (GO:0016021);; Molecular Function: metal ion binding (GO:0046872);;	K23218|0.0e+00|ggo:101125848|K23218 zinc finger MYND domain-containing protein 11 | (RefSeq) ZMYND11; zinc finger MYND domain-containing protein 11 isoform X1	--	[R]	General function prediction only	Bromodomain	Zinc finger MYND domain-containing protein 11 OS=Homo sapiens OX=9606 GN=ZMYND11 PE=1 SV=2	K	Transcription	zinc finger MYND domain-containing protein 11 isoform a [Homo sapiens]
ENSG00000015285	WAS	0.333918	32	0.306369	31	0.187795	24	1.311675	147	1.240634	148	1.151137	130	6.16E-13	1.913342645	up	--	--	Molecular Function: actin binding (GO:0003779);; Cellular Component: cytosol (GO:0005829);; Cellular Component: plasma membrane (GO:0005886);; Cellular Component: cell-cell junction (GO:0005911);; Cellular Component: vesicle membrane (GO:0012506);; Biological Process: endosomal transport (GO:0016197);; Biological Process: actin filament polymerization (GO:0030041);; Biological Process: actin fila…	K05747|6.4e-243|hsa:7454|K05747 Wiskott-Aldrich syndrome protein | (RefSeq) WAS, IMD2, SCNX, THC, THC1, WASP, WASPA; WASP actin nucleation promoting factor	Chemokine signaling pathway (ko04062);; Adherens junction (ko04520);; Tight junction (ko04530);; Fc gamma R-mediated phagocytosis (ko04666);; Yersinia infection (ko05135);; Choline metabolism in cancer (ko05231)	[TZ]	Signal transduction mechanisms;; Cytoskeleton	WH1 domain	Wiskott-Aldrich syndrome protein OS=Homo sapiens OX=9606 GN=WAS PE=1 SV=4	Z	Cytoskeleton	wiskott-Aldrich syndrome protein [Homo sapiens]
ENSG00000015413	DPEP1	0.712722	88	0.462958	50	0.54456	63	0.044665	5	0.105784	13	0.097838	13	--	--	--	[E]	Amino acid transport and metabolism	Cellular Component: nucleoplasm (GO:0005654);; Biological Process: leukotriene metabolic process (GO:0006691);; Biological Process: glutathione catabolic process (GO:0006751);; Biological Process: inflammatory response (GO:0006954);; Molecular Function: metalloexopeptidase activity (GO:0008235);; Molecular Function: dipeptidyl-peptidase activity (GO:0008239);; Molecular Function: beta-lactamase a…	K01273|3.2e-240|hsa:1800|K01273 membrane dipeptidase [EC:3.4.13.19] | (RefSeq) DPEP1, MBD1, MDP, RDP; dipeptidase 1	--	[O]	Posttranslational modification, protein turnover, chaperones	Membrane dipeptidase (Peptidase family M19)	Dipeptidase 1 OS=Homo sapiens OX=9606 GN=DPEP1 PE=1 SV=3	O	Posttranslational modification, protein turnover, chaperones	dipeptidase 1 precursor [Homo sapiens]
ENSG00000015475	BID	30.556628	4920	32.90452	4519	34.038813	5081	18.8653	2850	26.581997	4168	23.723492	3771	9.30E-05	-0.440277757	normal	--	--	Cellular Component: mitochondrial outer membrane (GO:0005741);; Cellular Component: cytosol (GO:0005829);; Biological Process: apoptotic process (GO:0006915);; Biological Process: activation of cysteine-type endopeptidase activity involved in apoptotic process (GO:0006919);;	K04726|1.7e-132|ptr:458635|K04726 BH3 interacting domain death agonist | (RefSeq) BID; BH3-interacting domain death agonist isoform X2	Platinum drug resistance (ko01524);; Sphingolipid signaling pathway (ko04071);; p53 signaling pathway (ko04115);; Apoptosis (ko04210);; Apoptosis - multiple species (ko04215);; Necroptosis (ko04217);; Natural killer cell mediated cytotoxicity (ko04650);; Non-alcoholic fatty liver disease (ko04932);; Alzheimer disease (ko05010);; Amyotrophic lateral sclerosis (ko05014);; Tuberculosis (ko05152);; H…	--	--	BH3 interacting domain (BID)	BH3-interacting domain death agonist OS=Homo sapiens OX=9606 GN=BID PE=1 SV=1	C	Energy production and conversion	BH3-interacting domain death agonist isoform 1 [Homo sapiens]
ENSG00000015479	MATR3	31.53346	10907	27.599924	7736	72.499157	23642	48.64533	15713	44.776849	15748	33.54429	11575	0.986786708	0.007562463	normal	--	--	Molecular Function: RNA binding (GO:0003723);; Cellular Component: nucleus (GO:0005634);; Molecular Function: zinc ion binding (GO:0008270);;	K13213|0.0e+00|hsa:9782|K13213 matrin 3 | (RefSeq) MATR3, ALS21, MPD2, VCPDM; matrin 3	Amyotrophic lateral sclerosis (ko05014)	--	--	RNA recognition motif. (a.k.a. RRM, RBD, or RNP domain)	Matrin-3 OS=Homo sapiens OX=9606 GN=MATR3 PE=1 SV=2	A	RNA processing and modification	matrin-3 isoform a [Homo sapiens]
ENSG00000015520	NPC1L1	2.674523	877	2.689251	777	2.698555	823	0.519488	180	0.334175	128	0.434096	156	3.72E-50	-2.304448424	down	--	--	Molecular Function: lipid transporter activity (GO:0005319);; Cellular Component: integral component of membrane (GO:0016021);;	K14461|0.0e+00|hsa:29881|K14461 Niemann-Pick C1-like protein 1 | (RefSeq) NPC1L1, LDLCQ7, NPC11L1, SLC65A2; NPC1 like intracellular cholesterol transporter 1	Fat digestion and absorption (ko04975)	[I]	Lipid transport and metabolism	Patched family	NPC1-like intracellular cholesterol transporter 1 OS=Homo sapiens OX=9606 GN=NPC1L1 PE=1 SV=2	I	Lipid transport and metabolism	NPC1-like intracellular cholesterol transporter 1 isoform 1 precursor [Homo sapiens]
ENSG00000015532	XYLT2	9.963856	2619	9.695845	2184	10.294907	2512	12.463557	2892	11.887793	3030	11.75061	2881	0.004344007	0.252157146	normal	--	--	Cellular Component: membrane (GO:0016020);; Molecular Function: transferase activity (GO:0016740);;	K00771|0.0e+00|hsa:64132|K00771 protein xylosyltransferase [EC:2.4.2.26] | (RefSeq) XYLT2, PXYLT2, SOS, XT-II, XT2, xylT-II; xylosyltransferase 2	Glycosaminoglycan biosynthesis - chondroitin sulfate / dermatan sulfate (ko00532);; Glycosaminoglycan biosynthesis - heparan sulfate / heparin (ko00534)	[G]	Carbohydrate transport and metabolism	Xylosyltransferase C terminal	Xylosyltransferase 2 OS=Homo sapiens OX=9606 GN=XYLT2 PE=1 SV=2	G	Carbohydrate transport and metabolism	xylosyltransferase 2 [Homo sapiens]
ENSG00000015568	RGPD5	1.859329	1031	2.054172	983	2.365416	1144	2.234741	1012	1.885538	987	2.355447	1199	0.988912768	0.002242792	normal	--	--	Biological Process: intracellular transport (GO:0046907);;	K12172|0.0e+00|ocu:100338469|K12172 E3 SUMO-protein ligase RanBP2 [EC:2.3.2.-] | (RefSeq) RANBP2; E3 SUMO-protein ligase RanBP2	RNA transport (ko03013);; Amyotrophic lateral sclerosis (ko05014)	[U]	Intracellular trafficking, secretion, and vesicular transport	RanBP1 domain	RANBP2-like and GRIP domain-containing protein 5/6 OS=Homo sapiens OX=9606 GN=RGPD5 PE=1 SV=3	U	Intracellular trafficking, secretion, and vesicular transport	RANBP2-like and GRIP domain-containing protein 5/6 isoform 1 [Homo sapiens]
ENSG00000015592	STMN4	0	0	0	0	0	0	0	0	0	0	0	0	--	--	--	--	--	Biological Process: regulation of microtubule polymerization or depolymerization (GO:0031110);;	K12012|3.1e-61|egz:104132026|K12012 tripartite motif-containing protein 35 | (RefSeq) tripartite motif-containing protein 35-like	--	--	--	Stathmin family	Stathmin-4 OS=Homo sapiens OX=9606 GN=STMN4 PE=1 SV=1	S	Function unknown	stathmin-4 isoform 1 [Homo sapiens]
ENSG00000015676	NUDCD3	5.558903	3550	5.367001	2982	5.206649	3088	8.959252	5105	9.524599	5934	9.288015	5599	1.08E-24	0.768772379	normal	--	--	Molecular Function: molecular_function (GO:0003674);; Molecular Function: binding (GO:0005488);; Molecular Function: protein binding (GO:0005515);; Cellular Component: cellular_component (GO:0005575);; Cellular Component: intracellular (GO:0005622);; Cellular Component: cell (GO:0005623);; Cellular Component: cytoplasm (GO:0005737);; Cellular Component: cytoskeleton (GO:0005856);; Cellular Compon…	K00164|1.2e-97|acun:113488137|K00164 2-oxoglutarate dehydrogenase E1 component [EC:1.2.4.2] | (RefSeq) 2-oxoglutarate dehydrogenase, mitochondrial-like	Citrate cycle (TCA cycle) (ko00020);; Carbon metabolism (ko01200)	[T]	Signal transduction mechanisms	N-terminal conserved domain of Nudc.	NudC domain-containing protein 3 OS=Homo sapiens OX=9606 GN=NUDCD3 PE=1 SV=3	T	Signal transduction mechanisms	nudC domain-containing protein 3 [Homo sapiens]
ENSG00000016082	ISL1	0	0	0	0	0	0	0	0	0	0	0	0	--	--	--	--	--	Cellular Component: nucleus (GO:0005634);; Biological Process: regulation of transcription, DNA-templated (GO:0006355);; Molecular Function: sequence-specific DNA binding (GO:0043565);; Molecular Function: metal ion binding (GO:0046872);;	K09370|5.9e-203|aju:106987674|K09370 insulin gene enhancer protein ISL-1 | (RefSeq) ISL1; insulin gene enhancer protein ISL-1	Signaling pathways regulating pluripotency of stem cells (ko04550)	[R]	General function prediction only	LIM domain	Insulin gene enhancer protein ISL-1 OS=Homo sapiens OX=9606 GN=ISL1 PE=1 SV=1	K	Transcription	unnamed protein product [Homo sapiens]
ENSG00000016391	CHDH	7.522535	4460	7.416874	3791	6.908436	3754	6.60306	3479	7.389147	4269	7.507545	4149	0.805129396	-0.027114657	normal	[IR]	Lipid transport and metabolism;; General function prediction only	Molecular Function: oxidoreductase activity, acting on CH-OH group of donors (GO:0016614);; Molecular Function: flavin adenine dinucleotide binding (GO:0050660);;	K00108|0.0e+00|hsa:55349|K00108 choline dehydrogenase [EC:1.1.99.1] | (RefSeq) CHDH; choline dehydrogenase	Glycine, serine and threonine metabolism (ko00260)	[R]	General function prediction only	GMC oxidoreductase	Choline dehydrogenase, mitochondrial OS=Homo sapiens OX=9606 GN=CHDH PE=1 SV=2	C	Energy production and conversion	choline dehydrogenase, mitochondrial [Homo sapiens]
ENSG00000016402	IL20RA	0.41414	109	0.560416	124	0.283133	71	0.101923	25	0.134368	36	0.108087	29	3.26E-06	-1.407642473	down	--	--	Cellular Component: integral component of membrane (GO:0016021);;	K05136|2.1e-253|ptr:463026|K05136 interleukin 20 receptor alpha | (RefSeq) IL20RA; interleukin-20 receptor subunit alpha isoform X2	Cytokine-cytokine receptor interaction (ko04060);; Viral protein interaction with cytokine and cytokine receptor (ko04061);; JAK-STAT signaling pathway (ko04630)	--	--	Interferon-alpha/beta receptor, fibronectin type III	Interleukin-20 receptor subunit alpha OS=Homo sapiens OX=9606 GN=IL20RA PE=1 SV=2	T	Signal transduction mechanisms	IL20-Ra [Homo sapiens]
ENSG00000016490	CLCA1	0	0	0	0	0	0	0	0	0	0	0	0	--	--	--	--	--	Molecular Function: intracellular calcium activated chloride channel activity (GO:0005229);;	K05027|0.0e+00|hsa:1179|K05027 calcium-activated chloride channel regulator 1 | (RefSeq) CLCA1, CACC, CACC1, CLCRG1, CaCC-1, GOB5, hCLCA1, hCaCC-1; chloride channel accessory 1	Renin secretion (ko04924);; Pancreatic secretion (ko04972)	--	--	Calcium-activated chloride channel N terminal	Calcium-activated chloride channel regulator 1 OS=Homo sapiens OX=9606 GN=CLCA1 PE=1 SV=3	W	Extracellular structures	calcium-activated chloride channel regulator 1 precursor [Homo sapiens]
ENSG00000016602	CLCA4	0	0	0	0	0	0	0	0	0	0	0	0	--	--	--	[R]	General function prediction only	Cellular Component: integral component of membrane (GO:0016021);;	K05030|0.0e+00|hsa:22802|K05030 calcium-activated chloride channel regulator 3/4 | (RefSeq) CLCA4, CaCC, CaCC2; chloride channel accessory 4	Renin secretion (ko04924);; Pancreatic secretion (ko04972)	--	--	Calcium-activated chloride channel N terminal	Calcium-activated chloride channel regulator 4 OS=Homo sapiens OX=9606 GN=CLCA4 PE=1 SV=2	W	Extracellular structures	calcium-activated chloride channel regulator 4 precursor [Homo sapiens]
ENSG00000016864	GLT8D1	7.050274	944	7.979242	879	8.036009	1012	8.717372	1038	7.844005	1031	8.505924	1036	0.38001505	0.113885309	normal	--	--	Molecular Function: transferase activity, transferring glycosyl groups (GO:0016757);;	--	--	--	--	Glycosyl transferase family 8	Glycosyltransferase 8 domain-containing protein 1 OS=Homo sapiens OX=9606 GN=GLT8D1 PE=1 SV=2	G	Carbohydrate transport and metabolism	glycosyltransferase 8 domain-containing protein 1 [Homo sapiens]
ENSG00000017260	ATP2C1	27.292258	9953	29.500511	9189	30.225867	9767	26.67513	8647	25.698475	9293	27.313241	9580	0.312671771	-0.085775828	normal	[P]	Inorganic ion transport and metabolism	Molecular Function: calcium-transporting ATPase activity (GO:0005388);; Molecular Function: ATP binding (GO:0005524);; Cellular Component: Golgi apparatus (GO:0005794);; Cellular Component: integral component of membrane (GO:0016021);;	K01537|0.0e+00|hsa:27032|K01537 P-type Ca2+ transporter type 2C [EC:7.2.2.10] | (RefSeq) ATP2C1, ATP2C1A, BCPM, HHD, PMR1, SPCA1, hSPCA1; ATPase secretory pathway Ca2+ transporting 1	--	[P]	Inorganic ion transport and metabolism	E1-E2 ATPase	Calcium-transporting ATPase type 2C member 1 OS=Homo sapiens OX=9606 GN=ATP2C1 PE=1 SV=3	P	Inorganic ion transport and metabolism	calcium-transporting ATPase type 2C member 1 isoform 1d [Homo sapiens]
ENSG00000017427	IGF1	0.054229	5	0.017465	9	0.165167	30	0.003899	2	0.022789	13	0.047076	9	--	--	--	--	--	Molecular Function: hormone activity (GO:0005179);; Cellular Component: extracellular space (GO:0005615);; Molecular Function: growth factor activity (GO:0008083);; Biological Process: positive regulation of glycoprotein biosynthetic process (GO:0010560);; Biological Process: proteoglycan biosynthetic process (GO:0030166);; Biological Process: positive regulation of protein secretion (GO:0050714)…	K05459|3.5e-83|ggo:101154397|K05459 insulin-like growth factor 1 | (RefSeq) IGF1; insulin-like growth factor I isoform X4	EGFR tyrosine kinase inhibitor resistance (ko01521);; Endocrine resistance (ko01522);; MAPK signaling pathway (ko04010);; Ras signaling pathway (ko04014);; Rap1 signaling pathway (ko04015);; HIF-1 signaling pathway (ko04066);; FoxO signaling pathway (ko04068);; Oocyte meiosis (ko04114);; p53 signaling pathway (ko04115);; mTOR signaling pathway (ko04150);; PI3K-Akt signaling pathway (ko04151);; AM…	--	--	Insulin/IGF/Relaxin family	Insulin-like growth factor I OS=Homo sapiens OX=9606 GN=IGF1 PE=1 SV=1	T	Signal transduction mechanisms	insulin-like growth factor 1 (somatomedin C); insulin-like growth factor 1 (somatomedia C) variant, partial [Homo sapiens]
ENSG00000017483	SLC38A5	0.389852	80	0.324675	50	0.283433	55	0.216786	35	0.167144	34	0.321401	61	--	--	--	--	--	Cellular Component: integral component of membrane (GO:0016021);;	K14992|6.2e-264|hsa:92745|K14992 solute carrier family 38 (sodium-coupled neutral amino acid transporter), member 5 | (RefSeq) SLC38A5, JM24, SN2, SNAT5, pp7194; solute carrier family 38 member 5	GABAergic synapse (ko04727)	[E]	Amino acid transport and metabolism	Transmembrane amino acid transporter protein	Sodium-coupled neutral amino acid transporter 5 OS=Homo sapiens OX=9606 GN=SLC38A5 PE=1 SV=1	P	Inorganic ion transport and metabolism	sodium-coupled neutral amino acid transporter 5 isoform X2 [Homo sapiens]
ENSG00000017797	RALBP1	25.041906	7890	25.487549	7065	25.733827	7643	24.810376	6998	26.588829	8224	23.550749	7016	0.69287271	-0.038725306	normal	--	--	Molecular Function: GTPase activator activity (GO:0005096);; Biological Process: small GTPase mediated signal transduction (GO:0007264);; Molecular Function: Ral GTPase binding (GO:0017160);;	K08773|3.5e-241|hsa:10928|K08773 RalA-binding protein 1 | (RefSeq) RALBP1, RIP1, RLIP1, RLIP76; ralA binding protein 1	Ras signaling pathway (ko04014);; Pathways in cancer (ko05200);; Pancreatic cancer (ko05212)	[T]	Signal transduction mechanisms	RhoGAP domain	RalA-binding protein 1 OS=Homo sapiens OX=9606 GN=RALBP1 PE=1 SV=3	T	Signal transduction mechanisms	RALBP1, partial [Homo sapiens]
ENSG00000018189	RUFY3	14.946817	3006	14.067007	2890	14.54041	3006	12.262794	2463	10.09995	2299	13.912406	2607	0.005962566	-0.281782282	normal	--	--	Biological Process: regulation of cell growth (GO:0001558);; Cellular Component: cellular_component (GO:0005575);; Cellular Component: intracellular (GO:0005622);; Cellular Component: cell (GO:0005623);; Cellular Component: cytoplasm (GO:0005737);; Cellular Component: cytosol (GO:0005829);; Biological Process: organelle organization (GO:0006996);; Biological Process: cytoskeleton organization (GO…	K12482|1.9e-119|cmk:103186471|K12482 RUN and FYVE domain-containing protein 1 | (RefSeq) rufy1; RUN and FYVE domain containing 1	Endocytosis (ko04144)	[T]	Signal transduction mechanisms	RUN domain	Protein RUFY3 OS=Homo sapiens OX=9606 GN=RUFY3 PE=1 SV=1	T	Signal transduction mechanisms	protein RUFY3 isoform 2 [Homo sapiens]
ENSG00000018236	CNTN1	0	0	0	0	0	0	0	0	0	0	0	0	--	--	--	[X]	Mobilome: prophages, transposons	Biological Process: positive regulation of gene expression (GO:0010628);; Biological Process: positive regulation of sodium ion transport (GO:0010765);; Biological Process: positive regulation of neuron projection development (GO:0010976);; Biological Process: cerebellum development (GO:0021549);; Molecular Function: carbohydrate binding (GO:0030246);; Biological Process: neuron projection develo…	K06759|0.0e+00|hsa:1272|K06759 contactin 1 | (RefSeq) CNTN1, F3, GP135, MYPCN; contactin 1	Cell adhesion molecules (ko04514)	[T]	Signal transduction mechanisms	Immunoglobulin domain	Contactin-1 OS=Homo sapiens OX=9606 GN=CNTN1 PE=1 SV=1	T	Signal transduction mechanisms	contactin-1 isoform 1 precursor [Homo sapiens]
ENSG00000018280	SLC11A1	0	0	0.04588	12	0.029248	9	0.102206	28	0.06113	18	0.070804	20	--	--	--	[P]	Inorganic ion transport and metabolism	Cellular Component: integral component of membrane (GO:0016021);; Molecular Function: metal ion transmembrane transporter activity (GO:0046873);;	K12347|2.8e-311|hsa:6556|K12347 natural resistance-associated macrophage protein 1 | (RefSeq) SLC11A1, LSH, NRAMP, NRAMP1; solute carrier family 11 member 1	Lysosome (ko04142)	[P]	Inorganic ion transport and metabolism	Natural resistance-associated macrophage protein	Natural resistance-associated macrophage protein 1 OS=Homo sapiens OX=9606 GN=SLC11A1 PE=2 SV=1	P	Inorganic ion transport and metabolism	natural resistance-associated macrophage protein 1 [Homo sapiens]
ENSG00000018408	WWTR1	10.5828	3386	9.869962	2781	9.268129	2759	14.567748	4078	11.768109	3674	13.922257	4162	5.19E-05	0.402372947	normal	--	--	Biological Process: negative regulation of transcription from RNA polymerase II promoter (GO:0000122);; Biological Process: ossification (GO:0001503);; Biological Process: osteoblast differentiation (GO:0001649);; Biological Process: urogenital system development (GO:0001655);; Biological Process: kidney development (GO:0001822);; Biological Process: tissue homeostasis (GO:0001894);; Biological P…	K16820|1.6e-225|csab:103241495|K16820 WW domain-containing transcription regulator protein 1 | (RefSeq) WWTR1; WW domain containing transcription regulator 1	Hippo signaling pathway (ko04390);; Hippo signaling pathway - multiple species (ko04392)	[O]	Posttranslational modification, protein turnover, chaperones	WW domain	WW domain-containing transcription regulator protein 1 OS=Homo sapiens OX=9606 GN=WWTR1 PE=1 SV=1	O	Posttranslational modification, protein turnover, chaperones	WW domain-containing transcription regulator protein 1 isoform X1 [Gorilla gorilla gorilla]
ENSG00000018510	AGPS	44.912032	26922	43.860921	22831	45.085503	25097	29.146698	15591	25.007867	14621	28.936509	16274	9.17E-18	-0.688432068	normal	[C]	Energy production and conversion	Cellular Component: peroxisome (GO:0005777);; Molecular Function: alkylglycerone-phosphate synthase activity (GO:0008609);; Biological Process: ether lipid biosynthetic process (GO:0008611);; Molecular Function: oxidoreductase activity (GO:0016491);; Molecular Function: FAD binding (GO:0071949);;	K00803|0.0e+00|hsa:8540|K00803 alkyldihydroxyacetonephosphate synthase [EC:2.5.1.26] | (RefSeq) AGPS, ADAP-S, ADAS, ADHAPS, ADPS, ALDHPSY, RCDP3; alkylglycerone phosphate synthase	Ether lipid metabolism (ko00565);; Peroxisome (ko04146)	[R]	General function prediction only	FAD linked oxidases, C-terminal domain	Alkyldihydroxyacetonephosphate synthase, peroxisomal OS=Homo sapiens OX=9606 GN=AGPS PE=1 SV=1	C	Energy production and conversion	alkyldihydroxyacetonephosphate synthase, peroxisomal isoform X1 [Nomascus leucogenys]
ENSG00000018610	CXorf56	8.395338	1011	9.078	955	9.293969	925	8.695429	873	10.811966	1114	8.84801	945	0.990394699	0.001729301	normal	--	--	Cellular Component: cellular_component (GO:0005575);; Cellular Component: intracellular (GO:0005622);; Cellular Component: cell (GO:0005623);; Cellular Component: nucleus (GO:0005634);; Cellular Component: organelle (GO:0043226);; Cellular Component: membrane-bounded organelle (GO:0043227);; Cellular Component: intracellular organelle (GO:0043229);; Cellular Component: intracellular membrane-boun…	--	--	[S]	Function unknown	--	UPF0428 protein CXorf56 OS=Homo sapiens OX=9606 GN=CXorf56 PE=1 SV=1	S	Function unknown	UPF0428 protein CXorf56 isoform 1 [Homo sapiens]
ENSG00000018625	ATP1A2	0.084006	36	0.070062	26	0.121665	48	0.268541	101	0.170994	70	0.200541	80	--	--	--	[P]	Inorganic ion transport and metabolism	Biological Process: neurotransmitter uptake (GO:0001504);; Biological Process: behavioral fear response (GO:0001662);; Biological Process: regulation of the force of heart contraction (GO:0002026);; Biological Process: regulation of respiratory gaseous exchange by neurological system process (GO:0002087);; Molecular Function: sodium:potassium-exchanging ATPase activity (GO:0005391);; Molecular Fu…	K01539|0.0e+00|hsa:477|K01539 sodium/potassium-transporting ATPase subunit alpha [EC:7.2.2.13] | (RefSeq) ATP1A2, FHM2, MHP2; ATPase Na+/K+ transporting subunit alpha 2	cGMP-PKG signaling pathway (ko04022);; cAMP signaling pathway (ko04024);; Cardiac muscle contraction (ko04260);; Adrenergic signaling in cardiomyocytes (ko04261);; Insulin secretion (ko04911);; Thyroid hormone synthesis (ko04918);; Thyroid hormone signaling pathway (ko04919);; Aldosterone synthesis and secretion (ko04925);; Aldosterone-regulated sodium reabsorption (ko04960);; Endocrine and other…	[P]	Inorganic ion transport and metabolism	E1-E2 ATPase	Sodium/potassium-transporting ATPase subunit alpha-2 OS=Homo sapiens OX=9606 GN=ATP1A2 PE=1 SV=1	P	Inorganic ion transport and metabolism	sodium/potassium-transporting ATPase subunit alpha-2 precursor [Homo sapiens]
ENSG00000018699	TTC27	6.666059	1482	7.614997	1474	7.054064	1458	4.113334	817	4.986024	1082	4.20042	883	7.63E-09	-0.670015408	normal	--	--	--	--	--	[R]	General function prediction only	--	Tetratricopeptide repeat protein 27 OS=Homo sapiens OX=9606 GN=TTC27 PE=1 SV=1	S	Function unknown	unnamed protein product [Homo sapiens]
ENSG00000018869	ZNF582	3.248611	359	3.982496	393	2.828823	300	1.882811	217	2.054487	246	1.989293	220	0.00089902	-0.604256309	normal	--	--	Molecular Function: nucleic acid binding (GO:0003676);; Biological Process: regulation of transcription, DNA-templated (GO:0006355);; Molecular Function: metal ion binding (GO:0046872);;	K09228|6.2e-108|ggo:101124849|K09228 KRAB domain-containing zinc finger protein | (RefSeq) ZNF582; zinc finger protein 582 isoform X1	Herpes simplex virus 1 infection (ko05168)	[R]	General function prediction only	Zinc-finger double domain	Zinc finger protein 582 OS=Homo sapiens OX=9606 GN=ZNF582 PE=2 SV=1	K	Transcription	zinc finger protein 582 isoform X2 [Gorilla gorilla gorilla]
ENSG00000019102	VSIG2	0	0	0	0	0	0	0	0	0.023814	3	0.025929	3	--	--	--	--	--	Biological Process: epithelial cell morphogenesis (GO:0003382);; Cellular Component: cellular_component (GO:0005575);; Cellular Component: cell (GO:0005623);; Cellular Component: plasma membrane (GO:0005886);; Cellular Component: integral component of plasma membrane (GO:0005887);; Cellular Component: membrane (GO:0016020);; Cellular Component: integral component of membrane (GO:0016021);; Biolog…	K06791|3.8e-35|npr:108783738|K06791 immunoglobulin superfamily, member 11 | (RefSeq) IGSF11; immunoglobulin superfamily member 11	Cell adhesion molecules (ko04514)	--	--	Immunoglobulin V-set domain	V-set and immunoglobulin domain-containing protein 2 OS=Homo sapiens OX=9606 GN=VSIG2 PE=1 SV=1	T	Signal transduction mechanisms	V-set and immunoglobulin domain-containing protein 2 isoform 2 precursor [Homo sapiens]
ENSG00000019144	PHLDB1	10.34765	4254	9.782675	3514	9.773116	3664	7.775321	2767	10.22342	4018	9.182687	3587	0.191151245	-0.154144445	normal	--	--	Cellular Component: cellular_component (GO:0005575);; Cellular Component: intracellular (GO:0005622);; Cellular Component: cell (GO:0005623);; Cellular Component: cytoplasm (GO:0005737);; Cellular Component: cell cortex (GO:0005938);; Biological Process: biological_process (GO:0008150);; Biological Process: regulation of gastrulation (GO:0010470);; Biological Process: regulation of epithelial to …	K17916|2.3e-34|spis:111330590|K17916 kinesin family member 16B | (RefSeq) kinesin-like protein KIF16B	--	--	--	--	Pleckstrin homology-like domain family B member 1 OS=Homo sapiens OX=9606 GN=PHLDB1 PE=1 SV=1	T	Signal transduction mechanisms	PHLDB1 protein [Homo sapiens]
ENSG00000019169	MARCO	0.040146	6	0.053574	7	0.054682	8	0.126469	17	0.230075	32	0.15599	21	--	--	--	--	--	Molecular Function: amyloid-beta binding (GO:0001540);; Molecular Function: G-protein coupled receptor binding (GO:0001664);; Molecular Function: scavenger receptor activity (GO:0005044);; Cellular Component: collagen trimer (GO:0005581);; Cellular Component: cytoplasm (GO:0005737);; Cellular Component: plasma membrane (GO:0005886);; Biological Process: receptor-mediated endocytosis (GO:0006898);…	K13884|6.9e-123|hsa:8685|K13884 macrophage receptor with collagenous structure | (RefSeq) MARCO, SCARA2, SR-A6; macrophage receptor with collagenous structure	Phagosome (ko04145)	--	--	Collagen triple helix repeat (20 copies)	Macrophage receptor MARCO OS=Homo sapiens OX=9606 GN=MARCO PE=1 SV=1	T	Signal transduction mechanisms	macrophage receptor MARCO [Homo sapiens]
ENSG00000019186	CYP24A1	0	0	0	0	0	0	0	0	0	0	0	0	--	--	--	[QV]	Secondary metabolites biosynthesis, transport and catabolism;; Defense mechanisms	Biological Process: ossification (GO:0001503);; Biological Process: osteoblast differentiation (GO:0001649);; Molecular Function: molecular_function (GO:0003674);; Molecular Function: catalytic activity (GO:0003824);; Molecular Function: monooxygenase activity (GO:0004497);; Molecular Function: binding (GO:0005488);; Molecular Function: iron ion binding (GO:0005506);; Cellular Component: cellular…	K07436|7.4e-303|hsa:1591|K07436 vitamin D3 24-hydroxylase [EC:1.14.15.16] | (RefSeq) CYP24A1, CP24, CYP24, HCAI, HCINF1, P450-CC24; cytochrome P450 family 24 subfamily A member 1	Steroid biosynthesis (ko00100);; Parathyroid hormone synthesis, secretion and action (ko04928);; MicroRNAs in cancer (ko05206)	[Q]	Secondary metabolites biosynthesis, transport and catabolism	Cytochrome P450	1,25-dihydroxyvitamin D(3) 24-hydroxylase, mitochondrial OS=Homo sapiens OX=9606 GN=CYP24A1 PE=1 SV=2	Q	Secondary metabolites biosynthesis, transport and catabolism	1,25-dihydroxyvitamin D(3) 24-hydroxylase, mitochondrial isoform 1 precursor [Homo sapiens]
ENSG00000019485	PRDM11	0.777557	453	0.576311	309	0.538714	293	0.343109	214	0.678355	326	0.634795	333	0.21601687	-0.262397009	normal	--	--	Molecular Function: molecular_function (GO:0003674);; Molecular Function: chromatin binding (GO:0003682);; Molecular Function: binding (GO:0005488);;	K18709|3.2e-43|spu:105437981|K18709 speckle targeted PIP5K1A-regulated poly(A) polymerase [EC:2.7.7.19 2.7.7.52] | (RefSeq) uncharacterized protein LOC105437981	--	--	--	--	PR domain-containing protein 11 OS=Homo sapiens OX=9606 GN=PRDM11 PE=1 SV=2	K	Transcription	PR domain-containing protein 11 isoform 1 [Homo sapiens]
ENSG00000019505	SYT13	0	0	0	0	0	0	0	0	0	0	0	0	--	--	--	--	--	Molecular Function: SNARE binding (GO:0000149);; Biological Process: regulation of neurotransmitter levels (GO:0001505);; Molecular Function: molecular_function (GO:0003674);; Molecular Function: binding (GO:0005488);; Molecular Function: calcium ion binding (GO:0005509);; Molecular Function: protein binding (GO:0005515);; Molecular Function: phospholipid binding (GO:0005543);; Molecular Function…	K19913|1.9e-243|hsa:57586|K19913 synaptotagmin-13 | (RefSeq) SYT13; synaptotagmin 13	--	[TU]	Signal transduction mechanisms;; Intracellular trafficking, secretion, and vesicular transport	C2 domain	Synaptotagmin-13 OS=Homo sapiens OX=9606 GN=SYT13 PE=1 SV=1	U	Intracellular trafficking, secretion, and vesicular transport	synaptotagmin-13 isoform 1 [Homo sapiens]
ENSG00000019549	SNAI2	0	0	0	0	0	0	0	0	0	0	0	0	--	--	--	--	--	Biological Process: negative regulation of transcription from RNA polymerase II promoter (GO:0000122);; Cellular Component: nuclear chromosome (GO:0000228);; Cellular Component: chromatin (GO:0000785);; Cellular Component: nuclear chromatin (GO:0000790);; Molecular Function: RNA polymerase II transcription factor activity, sequence-specific DNA binding (GO:0000981);; Molecular Function: transcrip…	K05706|2.9e-93|cjc:100404347|K05706 snail 2 | (RefSeq) SNAI2; snail family transcriptional repressor 2	Hippo signaling pathway (ko04390);; Adherens junction (ko04520)	[K]	Transcription	Zinc finger, C2H2 type	Zinc finger protein SNAI2 OS=Homo sapiens OX=9606 GN=SNAI2 PE=1 SV=1	K	Transcription	zinc finger protein SNAI2 [Macaca mulatta]
ENSG00000019582	CD74	0.149439	17	0.121058	10	0.252186	26	0.306979	35	0.251153	18	0.272803	24	--	--	--	--	--	Biological Process: intracellular protein transport (GO:0006886);; Biological Process: immune response (GO:0006955);; Cellular Component: integral component of membrane (GO:0016021);; Biological Process: antigen processing and presentation (GO:0019882);; Molecular Function: MHC class II protein binding (GO:0042289);;	--	--	--	--	--	--	--	--	CD74 isoform 8 [Pan troglodytes]
ENSG00000019991	HGF	0	0	0	0	0	0	0	0	0	0	0	0	--	--	--	[O]	Posttranslational modification, protein turnover, chaperones	Molecular Function: serine-type endopeptidase activity (GO:0004252);; Molecular Function: growth factor activity (GO:0008083);;	K05460|0.0e+00|hsa:3082|K05460 hepatocyte growth factor | (RefSeq) HGF, DFNB39, F-TCF, HGFB, HPTA, SF; hepatocyte growth factor	EGFR tyrosine kinase inhibitor resistance (ko01521);; MAPK signaling pathway (ko04010);; Ras signaling pathway (ko04014);; Rap1 signaling pathway (ko04015);; PI3K-Akt signaling pathway (ko04151);; Focal adhesion (ko04510);; Malaria (ko05144);; Pathways in cancer (ko05200);; Proteoglycans in cancer (ko05205);; Renal cell carcinoma (ko05211);; Melanoma (ko05218);; Non-small cell lung cancer (ko0522…	--	--	Kringle domain	Hepatocyte growth factor OS=Homo sapiens OX=9606 GN=HGF PE=1 SV=2	T	Signal transduction mechanisms	hepatocyte growth factor isoform 1 preproprotein [Homo sapiens]
ENSG00000019995	ZRANB1	5.151117	2269	5.797429	2222	5.392904	2207	7.378998	2900	7.146973	3072	6.736828	2802	7.57E-05	0.367261231	normal	--	--	Molecular Function: molecular_function (GO:0003674);; Molecular Function: catalytic activity (GO:0003824);; Molecular Function: thiol-dependent ubiquitin-specific protease activity (GO:0004843);; Molecular Function: binding (GO:0005488);; Molecular Function: protein binding (GO:0005515);; Cellular Component: cellular_component (GO:0005575);; Cellular Component: intracellular (GO:0005622);; Cellul…	K11862|0.0e+00|csab:103216671|K11862 ubiquitin thioesterase ZRANB1 [EC:3.4.19.12] | (RefSeq) ZRANB1; zinc finger RANBP2-type containing 1	--	[T]	Signal transduction mechanisms	Ankyrin ubiquitin-binding domain	Ubiquitin thioesterase ZRANB1 OS=Homo sapiens OX=9606 GN=ZRANB1 PE=1 SV=2	T	Signal transduction mechanisms	ubiquitin thioesterase ZRANB1 isoform X1 [Pongo abelii]
ENSG00000020129	NCDN	8.668053	2286	8.413361	1919	7.927527	1923	7.351037	1663	8.791777	2211	8.630827	2042	0.592049689	-0.065057283	normal	--	--	Biological Process: tissue homeostasis (GO:0001894);; Cellular Component: cellular_component (GO:0005575);; Cellular Component: intracellular (GO:0005622);; Cellular Component: cell (GO:0005623);; Cellular Component: cytoplasm (GO:0005737);; Cellular Component: cytosol (GO:0005829);; Biological Process: multicellular organism development (GO:0007275);; Biological Process: nervous system developme…	--	--	[S]	Function unknown	Neurochondrin	Neurochondrin OS=Homo sapiens OX=9606 GN=NCDN PE=1 SV=1	S	Function unknown	neurochondrin isoform 1 [Homo sapiens]
ENSG00000020181	ADGRA2	0.079052	39	0.070014	29	0.051725	23	0.052375	23	0.027392	13	0.070895	33	--	--	--	--	--	Molecular Function: G-protein coupled receptor activity (GO:0004930);; Cellular Component: integral component of membrane (GO:0016021);;	K08461|0.0e+00|hsa:25960|K08461 adhesion G protein-coupled receptor A2 | (RefSeq) ADGRA2, GPR124, TEM5; adhesion G protein-coupled receptor A2	--	[R]	General function prediction only	Leucine rich repeat	Adhesion G protein-coupled receptor A2 OS=Homo sapiens OX=9606 GN=ADGRA2 PE=1 SV=2	T	Signal transduction mechanisms	G protein-coupled receptor 124, isoform CRA_c [Homo sapiens]
ENSG00000020256	ZFP64	9.039583	2040	8.709253	1703	7.976227	1739	9.139467	1839	9.830405	2171	9.207529	1955	0.29203782	0.107177918	normal	--	--	Molecular Function: RNA polymerase II transcription factor activity, sequence-specific DNA binding (GO:0000981);; Biological Process: regulation of cytokine production (GO:0001817);; Biological Process: positive regulation of cytokine production (GO:0001819);; Molecular Function: molecular_function (GO:0003674);; Molecular Function: nucleic acid binding (GO:0003676);; Molecular Function: transcri…	K19871|1.8e-155|mgp:100541682|K19871 sal-like protein | (RefSeq) ZFP64; zinc finger protein 64	--	[R]	General function prediction only	Zinc-finger double domain	Zinc finger protein 64 OS=Homo sapiens OX=9606 GN=ZFP64 PE=1 SV=3	K	Transcription	zinc finger protein 64 isoform a [Homo sapiens]
ENSG00000020426	MNAT1	11.193337	2053	10.757917	1832	11.364933	2134	10.205054	1841	10.258864	2040	12.410421	1977	0.633116557	-0.053624659	normal	--	--	Biological Process: G1/S transition of mitotic cell cycle (GO:0000082);; Cellular Component: nucleoplasm (GO:0005654);; Cellular Component: holo TFIIH complex (GO:0005675);; Cellular Component: cytosol (GO:0005829);; Biological Process: nucleotide-excision repair (GO:0006289);; Biological Process: regulation of transcription, DNA-templated (GO:0006355);; Biological Process: adult heart developmen…	K10842|2.6e-170|csab:103229118|K10842 CDK-activating kinase assembly factor MAT1 | (RefSeq) MNAT1; MNAT1, CDK activating kinase assembly factor	Basal transcription factors (ko03022);; Nucleotide excision repair (ko03420)	[O]	Posttranslational modification, protein turnover, chaperones	CDK-activating kinase assembly factor MAT1	CDK-activating kinase assembly factor MAT1 OS=Homo sapiens OX=9606 GN=MNAT1 PE=1 SV=1	O	Posttranslational modification, protein turnover, chaperones	CDK-activating kinase assembly factor MAT1 [Macaca mulatta]
ENSG00000020577	SAMD4A	1.48621	725	1.301167	559	1.318275	627	2.713301	1155	2.307634	1029	2.323482	1039	3.62E-09	0.727250756	normal	--	--	Molecular Function: RNA binding (GO:0003723);; Cellular Component: cytosol (GO:0005829);; Molecular Function: translation repressor activity (GO:0030371);; Biological Process: regulation of mRNA stability (GO:0043488);;	--	--	[JT]	Translation, ribosomal structure and biogenesis;; Signal transduction mechanisms	SAM domain (Sterile alpha motif)	Protein Smaug homolog 1 OS=Homo sapiens OX=9606 GN=SAMD4A PE=1 SV=3	K	Transcription	protein Smaug homolog 1 isoform 1 [Homo sapiens]
ENSG00000020633	RUNX3	0.011917	5	0.006848	2	0	0	0	0	0	0	0	0	--	--	--	--	--	Molecular Function: DNA binding (GO:0003677);; Molecular Function: transcription factor activity, sequence-specific DNA binding (GO:0003700);; Molecular Function: ATP binding (GO:0005524);; Cellular Component: nucleoplasm (GO:0005654);; Cellular Component: nucleolus (GO:0005730);; Cellular Component: cytosol (GO:0005829);; Cellular Component: intracellular membrane-bounded organelle (GO:0043231);…	K09279|4.6e-242|pps:100994337|K09279 runt-related transcription factor 3 | (RefSeq) RUNX3; runt related transcription factor 3	Th1 and Th2 cell differentiation (ko04658);; Epstein-Barr virus infection (ko05169)	[K]	Transcription	Runt domain	Runt-related transcription factor 3 OS=Homo sapiens OX=9606 GN=RUNX3 PE=1 SV=2	K	Transcription	runt-related transcription factor 3 isoform 1 [Homo sapiens]
ENSG00000020922	MRE11	6.903831	3091	8.697352	2693	6.478817	2939	5.104603	2124	4.630079	2181	5.555418	2385	1.27E-05	-0.389931844	normal	[L]	Replication, recombination and repair	Cellular Component: nuclear chromosome, telomeric region (GO:0000784);; Molecular Function: endonuclease activity (GO:0004519);; Cellular Component: nucleoplasm (GO:0005654);; Biological Process: double-strand break repair (GO:0006302);; Biological Process: mitotic G2 DNA damage checkpoint (GO:0007095);; Biological Process: synapsis (GO:0007129);; Biological Process: cell proliferation (GO:000828…	K10865|0.0e+00|hsa:4361|K10865 double-strand break repair protein MRE11 | (RefSeq) MRE11, ATLD, HNGS1, MRE11A, MRE11B; MRE11 homolog, double strand break repair nuclease	Homologous recombination (ko03440);; Non-homologous end-joining (ko03450);; Cellular senescence (ko04218)	[L]	Replication, recombination and repair	Mre11 DNA-binding presumed domain	Double-strand break repair protein MRE11 OS=Homo sapiens OX=9606 GN=MRE11 PE=1 SV=3	L	Replication, recombination and repair	double-strand break repair protein MRE11 isoform 1 [Homo sapiens]
ENSG00000021300	PLEKHB1	0.101521	19	0.160915	26	0.117088	17	0.03556	6	0.055947	11	0	0	--	--	--	--	--	Cellular Component: integral component of membrane (GO:0016021);; Biological Process: regulation of cell differentiation (GO:0045595);;	K06569|1.9e-22|pki:111847358|K06569 melanoma-associated antigen p97 | (RefSeq) otolith matrix protein 1-like	--	--	--	PH domain	Pleckstrin homology domain-containing family B member 1 OS=Homo sapiens OX=9606 GN=PLEKHB1 PE=1 SV=1	T	Signal transduction mechanisms	pleckstrin homology domain-containing family B member 1 isoform a [Homo sapiens]
ENSG00000021355	SERPINB1	25.43664	5153	27.743435	4890	25.134062	4729	40.270531	7278	40.239048	7952	38.413044	7346	2.61E-14	0.58920285	normal	[O]	Posttranslational modification, protein turnover, chaperones	Molecular Function: serine-type endopeptidase inhibitor activity (GO:0004867);; Cellular Component: extracellular space (GO:0005615);; Cellular Component: cytoplasmic ribonucleoprotein granule (GO:0036464);;	K23425|5.2e-213|hsa:1992|K23425 leukocyte elastase inhibitor | (RefSeq) SERPINB1, EI, ELANH2, HEL-S-27, HEL57, LEI, M/NEI, MNEI, PI-2, PI2; serpin family B member 1	--	[V]	Defense mechanisms	Serpin (serine protease inhibitor)	Leukocyte elastase inhibitor OS=Homo sapiens OX=9606 GN=SERPINB1 PE=1 SV=1	V	Defense mechanisms	leukocyte elastase inhibitor [Homo sapiens]
ENSG00000021461	CYP3A43	0.073808	9	0.012651	2	0	0	0.483646	55	0.325074	42	0.265303	34	--	--	--	[QV]	Secondary metabolites biosynthesis, transport and catabolism;; Defense mechanisms	Molecular Function: monooxygenase activity (GO:0004497);; Molecular Function: iron ion binding (GO:0005506);; Biological Process: xenobiotic metabolic process (GO:0006805);; Cellular Component: membrane (GO:0016020);; Cellular Component: integral component of membrane (GO:0016021);; Molecular Function: oxidoreductase activity, acting on paired donors, with incorporation or reduction of molecular …	K17692|4.4e-292|hsa:64816|K17692 cytochrome P450 family 3 subfamily A polypeptide 43 [EC:1.14.14.1] | (RefSeq) CYP3A43; cytochrome P450 family 3 subfamily A member 43	Chemical carcinogenesis (ko05204)	[Q]	Secondary metabolites biosynthesis, transport and catabolism	Cytochrome P450	Cytochrome P450 3A43 OS=Homo sapiens OX=9606 GN=CYP3A43 PE=1 SV=1	Q	Secondary metabolites biosynthesis, transport and catabolism	cytochrome P450 3A43 isoform 2 [Homo sapiens]
ENSG00000021488	SLC7A9	0.282446	37	0.297219	39	0.351555	45	0.371528	45	0.388762	48	0.397284	47	--	--	--	--	--	--	K13868|6.7e-07|hsa:11136|K13868 solute carrier family 7 (L-type amino acid transporter), member 9/15 | (RefSeq) SLC7A9, BAT1, CSNU3; solute carrier family 7 member 9	Protein digestion and absorption (ko04974)	[E]	Amino acid transport and metabolism	--	b(0,+)-type amino acid transporter 1 OS=Homo sapiens OX=9606 GN=SLC7A9 PE=1 SV=1	--	--	SLC7A9 isoform 4 [Pongo abelii]
ENSG00000021574	SPAST	5.125251	1943	4.765752	1562	4.520096	1592	4.077417	1413	4.629103	1563	4.561771	1650	0.168764056	-0.147846367	normal	[MDT]	Cell wall/membrane/envelope biogenesis;; Cell cycle control, cell division, chromosome partitioning;; Signal transduction mechanisms	Molecular Function: ATP binding (GO:0005524);; Cellular Component: nucleoplasm (GO:0005654);; Cellular Component: endosome (GO:0005768);; Cellular Component: endoplasmic reticulum (GO:0005783);; Cellular Component: centrosome (GO:0005813);; Cellular Component: spindle (GO:0005819);; Cellular Component: cytosol (GO:0005829);; Cellular Component: microtubule (GO:0005874);; Biological Process: ER to…	K13254|0.0e+00|hsa:6683|K13254 spastin [EC:5.6.1.1] | (RefSeq) SPAST, ADPSP, FSP2, SPG4; spastin	--	[O]	Posttranslational modification, protein turnover, chaperones	ATPase family associated with various cellular activities (AAA)	Spastin OS=Homo sapiens OX=9606 GN=SPAST PE=1 SV=1	O	Posttranslational modification, protein turnover, chaperones	spastin isoform 1 [Homo sapiens]
ENSG00000021645	NRXN3	0.621507	185	0.25254	124	0.545137	173	0.213135	61	0.258638	72	0.12315	71	4.38E-06	-1.102356076	down	--	--	--	K07377|6.8e-217|bta:614412|K07377 neurexin | (RefSeq) NRXN3; neurexin 3 precursor	Cell adhesion molecules (ko04514)	[T]	Signal transduction mechanisms	Laminin G domain	Neurexin-3-beta OS=Homo sapiens OX=9606 GN=NRXN3 PE=1 SV=4	T	Signal transduction mechanisms	neurexin 3 isoform 2 precursor [Homo sapiens]
ENSG00000021762	OSBPL5	0	0	0	0	0	0	0	0	0	0	0	0	--	--	--	--	--	Biological Process: lipid transport (GO:0006869);;	K20464|0.0e+00|hsa:114879|K20464 oxysterol-binding protein-related protein 5 | (RefSeq) OSBPL5, OBPH1, ORP5; oxysterol binding protein like 5	Cholesterol metabolism (ko04979)	[T]	Signal transduction mechanisms	Oxysterol-binding protein	Oxysterol-binding protein-related protein 5 OS=Homo sapiens OX=9606 GN=OSBPL5 PE=1 SV=1	T	Signal transduction mechanisms	oxysterol-binding protein-related protein 5 isoform a [Homo sapiens]
ENSG00000021776	AQR	6.91371	5152	7.481288	4693	6.980659	4809	5.773488	3825	4.834449	3488	5.868739	4089	0.000136696	-0.367551404	normal	[L]	Replication, recombination and repair	Biological Process: mRNA splicing, via spliceosome (GO:0000398);; Molecular Function: RNA binding (GO:0003723);; Cellular Component: nucleoplasm (GO:0005654);; Cellular Component: catalytic step 2 spliceosome (GO:0071013);;	K12874|0.0e+00|hsa:9716|K12874 intron-binding protein aquarius | (RefSeq) AQR, IBP160, fSAP164; aquarius intron-binding spliceosomal factor	Spliceosome (ko03040)	[L]	Replication, recombination and repair	Intron-binding protein aquarius N-terminus	RNA helicase aquarius OS=Homo sapiens OX=9606 GN=AQR PE=1 SV=4	L	Replication, recombination and repair	RNA helicase aquarius [Homo sapiens]
ENSG00000021826	CPS1	13.990285	6241	13.637475	5330	13.270479	5544	9.757419	3909	7.612975	3320	9.850272	4175	2.57E-08	-0.581683581	normal	[EF]	Amino acid transport and metabolism;; Nucleotide transport and metabolism	Molecular Function: carbamoyl-phosphate synthase (glutamine-hydrolyzing) activity (GO:0004088);; Molecular Function: ATP binding (GO:0005524);; Cellular Component: nucleolus (GO:0005730);; Biological Process: 'de novo' pyrimidine nucleobase biosynthetic process (GO:0006207);; Biological Process: glutamine metabolic process (GO:0006541);; Molecular Function: metal ion binding (GO:0046872);;	K01948|0.0e+00|hsa:1373|K01948 carbamoyl-phosphate synthase (ammonia) [EC:6.3.4.16] | (RefSeq) CPS1, CPSASE1, PHN; carbamoyl-phosphate synthase 1	Arginine biosynthesis (ko00220);; Alanine, aspartate and glutamate metabolism (ko00250);; Nitrogen metabolism (ko00910);; Carbon metabolism (ko01200);; Biosynthesis of amino acids (ko01230)	[R]	General function prediction only	Carbamoyl-phosphate synthase L chain, ATP binding domain	Carbamoyl-phosphate synthase [ammonia], mitochondrial OS=Homo sapiens OX=9606 GN=CPS1 PE=1 SV=2	F	Nucleotide transport and metabolism	carbamoyl-phosphate synthase [ammonia], mitochondrial isoform a precursor [Homo sapiens]
ENSG00000021852	C8B	0.092606	18	0.142939	23	0.241629	42	1.26003	179	1.147737	177	1.31803	199	2.67E-16	2.242531589	up	--	--	Cellular Component: membrane attack complex (GO:0005579);; Biological Process: complement activation (GO:0006956);;	K03998|0.0e+00|hsa:732|K03998 complement component 8 subunit beta | (RefSeq) C8B, C82; complement C8 beta chain	Complement and coagulation cascades (ko04610);; Prion disease (ko05020);; Amoebiasis (ko05146);; Systemic lupus erythematosus (ko05322)	--	--	MAC/Perforin domain	Complement component C8 beta chain OS=Homo sapiens OX=9606 GN=C8B PE=1 SV=3	W	Extracellular structures	complement component C8 beta chain isoform 1 preproprotein [Homo sapiens]
ENSG00000022267	FHL1	0	0	0	0	0	0	0	0	0	0	0	0	--	--	--	--	--	Biological Process: muscle organ development (GO:0007517);; Molecular Function: metal ion binding (GO:0046872);;	K14365|9.2e-183|ggo:101147378|K14365 four and a half LIM domains protein 1 | (RefSeq) FHL1; four and a half LIM domains protein 1 isoform X3	JAK-STAT signaling pathway (ko04630)	[TZR]	Signal transduction mechanisms;; Cytoskeleton;; General function prediction only	LIM domain	Four and a half LIM domains protein 1 OS=Homo sapiens OX=9606 GN=FHL1 PE=1 SV=4	--	--	four and a half LIM domains protein 1 isoform 2 [Homo sapiens]
ENSG00000022277	RTF2	38.413432	5874	41.23006	5509	41.031884	6084	32.607017	4711	42.007159	6305	34.466143	5427	0.33206186	-0.10614204	normal	--	--	Cellular Component: nucleus (GO:0005634);; Biological Process: mitotic DNA replication termination (GO:1902979);;	--	--	[S]	Function unknown	Rtf2 RING-finger	Replication termination factor 2 OS=Homo sapiens OX=9606 GN=RTF2 PE=1 SV=3	S	Function unknown	replication termination factor 2 isoform b [Homo sapiens]
ENSG00000022355	GABRA1	0	0	0	0	0	0	0	0	0	0	0	0	--	--	--	--	--	Molecular Function: GABA-A receptor activity (GO:0004890);; Molecular Function: extracellular ligand-gated ion channel activity (GO:0005230);; Cellular Component: plasma membrane (GO:0005886);; Biological Process: chloride transport (GO:0006821);; Biological Process: gamma-aminobutyric acid signaling pathway (GO:0007214);; Cellular Component: integral component of membrane (GO:0016021);;	K05175|8.9e-268|ggo:101153718|K05175 gamma-aminobutyric acid receptor subunit alpha | (RefSeq) GABRA1; gamma-aminobutyric acid receptor subunit alpha-1	Neuroactive ligand-receptor interaction (ko04080);; Retrograde endocannabinoid signaling (ko04723);; GABAergic synapse (ko04727);; Taste transduction (ko04742);; Morphine addiction (ko05032);; Nicotine addiction (ko05033)	[T]	Signal transduction mechanisms	Neurotransmitter-gated ion-channel ligand binding domain	Gamma-aminobutyric acid receptor subunit alpha-1 OS=Homo sapiens OX=9606 GN=GABRA1 PE=1 SV=3	T	Signal transduction mechanisms	GABRA1 isoform 13 [Pan troglodytes]
ENSG00000022556	NLRP2	0	0	0	0	0	0	0	0	0	0	0	0	--	--	--	--	--	Molecular Function: ATP binding (GO:0005524);;	K19409|0.0e+00|hsa:55655|K19409 NACHT, LRR and PYD domains-containing protein 2 | (RefSeq) NLRP2, CLR19.9, NALP2, NBS1, PAN1, PYPAF2; NLR family pyrin domain containing 2	--	--	--	NACHT domain	NACHT, LRR and PYD domains-containing protein 2 OS=Homo sapiens OX=9606 GN=NLRP2 PE=1 SV=1	Z	Cytoskeleton	NACHT, LRR and PYD domains-containing protein 2 isoform 1 [Homo sapiens]
ENSG00000022567	SLC45A4	6.976916	3497	6.513439	2864	6.293703	2913	5.941713	2635	5.694626	2801	5.411875	2544	0.013033154	-0.22369751	normal	[G]	Carbohydrate transport and metabolism	Molecular Function: sucrose:proton symporter activity (GO:0008506);; Cellular Component: integral component of membrane (GO:0016021);;	K15378|0.0e+00|hsa:57210|K15378 solute carrier family 45, member 1/2/4 | (RefSeq) SLC45A4; solute carrier family 45 member 4	--	[G]	Carbohydrate transport and metabolism	MFS/sugar transport protein	Solute carrier family 45 member 4 OS=Homo sapiens OX=9606 GN=SLC45A4 PE=1 SV=2	P	Inorganic ion transport and metabolism	solute carrier family 45 member 4 isoform 3 [Homo sapiens]
ENSG00000022840	RNF10	24.813882	6737	25.505791	5586	24.032908	5826	22.829557	5546	27.505794	6951	23.711786	6062	0.8676089	0.01785956	normal	--	--	Molecular Function: regulatory region nucleic acid binding (GO:0001067);; Molecular Function: molecular_function (GO:0003674);; Molecular Function: nucleic acid binding (GO:0003676);; Molecular Function: DNA binding (GO:0003677);; Molecular Function: catalytic activity (GO:0003824);; Molecular Function: ubiquitin-protein transferase activity (GO:0004842);; Molecular Function: binding (GO:0005488)…	K13346|3.3e-07|dpe:6603307|K13346 peroxin-10 | (RefSeq) peroxisome biogenesis factor 10	Peroxisome (ko04146)	[O]	Posttranslational modification, protein turnover, chaperones	Ring finger domain	RING finger protein 10 OS=Homo sapiens OX=9606 GN=RNF10 PE=1 SV=2	K	Transcription	RING finger protein 10 isoform 1 [Homo sapiens]
ENSG00000022976	ZNF839	4.734379	1024	5.651327	917	4.951455	949	5.460185	1022	4.313094	918	4.011764	844	0.677023524	-0.062064796	normal	--	--	--	--	--	--	--	Domain of unknown function (DUF4764)	Zinc finger protein 839 OS=Homo sapiens OX=9606 GN=ZNF839 PE=2 SV=1	S	Function unknown	zinc finger protein 839 isoform 1 [Homo sapiens]
ENSG00000023041	ZDHHC6	38.25223	6499	41.930464	6193	43.39149	6821	30.886107	4667	35.693547	5931	33.344742	5345	0.001113612	-0.307081295	normal	--	--	Cellular Component: integral component of membrane (GO:0016021);; Molecular Function: protein-cysteine S-palmitoyltransferase activity (GO:0019706);;	K20031|6.6e-216|ggo:101141802|K20031 palmitoyltransferase ZDHHC6 [EC:2.3.1.225] | (RefSeq) ZDHHC6; palmitoyltransferase ZDHHC6 isoform X1	--	[R]	General function prediction only	DHHC palmitoyltransferase	Palmitoyltransferase ZDHHC6 OS=Homo sapiens OX=9606 GN=ZDHHC6 PE=1 SV=1	S	Function unknown	palmitoyltransferase ZDHHC6 isoform 5 [Homo sapiens]
ENSG00000023171	GRAMD1B	0.002467	2	0	0	0	0	0.023218	13	0.037103	22	0.015417	9	--	--	--	--	--	Cellular Component: integral component of membrane (GO:0016021);;	K19951|7.2e-09|pki:111852126|K19951 TBC1 domain family member 8/9 | (RefSeq) LOW QUALITY PROTEIN: TBC1 domain family member 9-like	--	[S]	Function unknown	VAD1 Analog of StAR-related lipid transfer domain	Protein Aster-B OS=Homo sapiens OX=9606 GN=GRAMD1B PE=1 SV=1	S	Function unknown	protein Aster-B isoform 2 [Homo sapiens]
ENSG00000023191	RNH1	34.971647	4954	34.470773	4243	33.425901	4525	30.47189	3837	35.499558	4954	34.089464	4500	0.548373402	-0.061474138	normal	--	--	Cellular Component: nucleoplasm (GO:0005654);; Cellular Component: cytosol (GO:0005829);;	K16634|7.6e-267|hsa:6050|K16634 ribonuclease inhibitor | (RefSeq) RNH1, RAI, RNH; ribonuclease/angiogenin inhibitor 1	--	[S]	Function unknown	Leucine Rich repeat	Ribonuclease inhibitor OS=Homo sapiens OX=9606 GN=RNH1 PE=1 SV=2	S	Function unknown	ribonuclease inhibitor [Homo sapiens]
ENSG00000023228	NDUFS1	55.942872	47241	71.954382	40555	54.706566	40634	43.215341	32748	45.172102	33668	44.474742	34900	6.33E-07	-0.350240303	normal	[C]	Energy production and conversion	Cellular Component: mitochondrion (GO:0005739);; Molecular Function: NADH dehydrogenase (ubiquinone) activity (GO:0008137);; Molecular Function: electron carrier activity (GO:0009055);; Cellular Component: membrane (GO:0016020);; Biological Process: ATP synthesis coupled electron transport (GO:0042773);; Molecular Function: iron-sulfur cluster binding (GO:0051536);;	K03934|0.0e+00|ggo:101139264|K03934 NADH dehydrogenase (ubiquinone) Fe-S protein 1 [EC:7.1.1.2] | (RefSeq) NDUFS1; NADH-ubiquinone oxidoreductase 75 kDa subunit, mitochondrial	Oxidative phosphorylation (ko00190);; Thermogenesis (ko04714);; Retrograde endocannabinoid signaling (ko04723);; Non-alcoholic fatty liver disease (ko04932);; Alzheimer disease (ko05010);; Parkinson disease (ko05012);; Amyotrophic lateral sclerosis (ko05014);; Huntington disease (ko05016);; Prion disease (ko05020)	[C]	Energy production and conversion	Molybdopterin oxidoreductase	NADH-ubiquinone oxidoreductase 75 kDa subunit, mitochondrial OS=Homo sapiens OX=9606 GN=NDUFS1 PE=1 SV=3	C	Energy production and conversion	NADH-ubiquinone oxidoreductase 75 kDa subunit, mitochondrial isoform 5 [Homo sapiens]
ENSG00000023287	RB1CC1	4.263191	2164	4.088187	1819	4.524881	2149	3.906008	1785	3.302977	1629	4.452917	2108	0.223455303	-0.157355618	normal	--	--	Biological Process: autophagosome assembly (GO:0000045);; Biological Process: autophagy of mitochondrion (GO:0000422);;	K17589|0.0e+00|hsa:9821|K17589 RB1-inducible coiled-coil protein 1 | (RefSeq) RB1CC1, ATG17, CC1, FIP200, PPP1R131; RB1 inducible coiled-coil 1	Autophagy - animal (ko04140);; Longevity regulating pathway (ko04211);; Alzheimer disease (ko05010);; Amyotrophic lateral sclerosis (ko05014);; Huntington disease (ko05016);; Spinocerebellar ataxia (ko05017)	[KRT]	Transcription;; General function prediction only;; Signal transduction mechanisms	Autophagy-related protein 11	RB1-inducible coiled-coil protein 1 OS=Homo sapiens OX=9606 GN=RB1CC1 PE=1 SV=3	K	Transcription	RB1-inducible coiled-coil protein 1 isoform 1 [Homo sapiens]
ENSG00000023318	ERP44	14.359014	5391	14.44448	4719	15.892869	5542	19.391695	6496	18.386599	6734	18.958193	6719	7.16E-05	0.332314151	normal	[O]	Posttranslational modification, protein turnover, chaperones	Cellular Component: cell surface (GO:0009986);;	K17264|1.5e-237|hsa:23071|K17264 endoplasmic reticulum resident protein 44 | (RefSeq) ERP44, PDIA10, TXNDC4; endoplasmic reticulum protein 44	--	[OC]	Posttranslational modification, protein turnover, chaperones;; Energy production and conversion	Thioredoxin-like domain	Endoplasmic reticulum resident protein 44 OS=Homo sapiens OX=9606 GN=ERP44 PE=1 SV=1	O	Posttranslational modification, protein turnover, chaperones	endoplasmic reticulum resident protein 44 precursor [Homo sapiens]
ENSG00000023330	ALAS1	25.207305	4350	24.325978	3648	24.031125	3824	43.226667	6667	45.154808	7416	43.795993	6923	3.66E-30	0.809125391	normal	[H]	Coenzyme transport and metabolism	Molecular Function: 5-aminolevulinate synthase activity (GO:0003870);; Cellular Component: nucleoplasm (GO:0005654);; Cellular Component: mitochondrion (GO:0005739);; Cellular Component: mitochondrial matrix (GO:0005759);; Cellular Component: cytosol (GO:0005829);; Biological Process: protoporphyrinogen IX biosynthetic process (GO:0006782);; Molecular Function: pyridoxal phosphate binding (GO:003…	K00643|0.0e+00|hsa:211|K00643 5-aminolevulinate synthase [EC:2.3.1.37] | (RefSeq) ALAS1, ALAS, ALAS-H, ALAS3, ALASH, MIG4; 5'-aminolevulinate synthase 1	Glycine, serine and threonine metabolism (ko00260);; Porphyrin and chlorophyll metabolism (ko00860)	[H]	Coenzyme transport and metabolism	Aminotransferase class I and II	5-aminolevulinate synthase, nonspecific, mitochondrial OS=Homo sapiens OX=9606 GN=ALAS1 PE=1 SV=2	H	Coenzyme transport and metabolism	5-aminolevulinate synthase, nonspecific, mitochondrial isoform 2 [Homo sapiens]
ENSG00000023445	BIRC3	0.053593	21	0.09477	33	0.128418	45	0.255069	92	0.103234	41	0.073554	28	--	--	--	--	--	Biological Process: regulation of cytokine production (GO:0001817);; Biological Process: regulation of cytokine-mediated signaling pathway (GO:0001959);; Biological Process: regulation of immune system process (GO:0002682);; Biological Process: regulation of immune effector process (GO:0002697);; Biological Process: regulation of response to biotic stimulus (GO:0002831);; Molecular Function: mole…	K16060|0.0e+00|hsa:330|K16060 baculoviral IAP repeat-containing protein 2/3 | (RefSeq) BIRC3, AIP1, API2, CIAP2, HAIP1, HIAP1, IAP-1, MALT2, MIHC, RNF49, c-IAP2; baculoviral IAP repeat containing 3	Platinum drug resistance (ko01524);; NF-kappa B signaling pathway (ko04064);; Ubiquitin mediated proteolysis (ko04120);; Apoptosis (ko04210);; Apoptosis - multiple species (ko04215);; Necroptosis (ko04217);; Hippo signaling pathway (ko04390);; Focal adhesion (ko04510);; NOD-like receptor signaling pathway (ko04621);; TNF signaling pathway (ko04668);; Salmonella infection (ko05132);; Toxoplasmosis…	[DR]	Cell cycle control, cell division, chromosome partitioning;; General function prediction only	Inhibitor of Apoptosis domain	Baculoviral IAP repeat-containing protein 3 OS=Homo sapiens OX=9606 GN=BIRC3 PE=1 SV=2	D	Cell cycle control, cell division, chromosome partitioning	baculoviral IAP repeat-containing protein 3 [Homo sapiens]
ENSG00000023516	AKAP11	5.323699	4085	4.377345	2923	4.88013	3478	4.122542	2822	3.144956	2354	4.144171	3002	0.004133125	-0.351121415	normal	--	--	Molecular Function: molecular_function (GO:0003674);; Molecular Function: structural molecule activity (GO:0005198);; Molecular Function: binding (GO:0005488);; Molecular Function: protein binding (GO:0005515);; Cellular Component: cellular_component (GO:0005575);; Cellular Component: intracellular (GO:0005622);; Cellular Component: cell (GO:0005623);; Cellular Component: nucleus (GO:0005634);; C…	K16527|0.0e+00|hsa:11215|K16527 A-kinase anchor protein 11 | (RefSeq) AKAP11, AKAP-11, AKAP220, PPP1R44, PRKA11; A-kinase anchoring protein 11	--	--	--	--	A-kinase anchor protein 11 OS=Homo sapiens OX=9606 GN=AKAP11 PE=1 SV=1	T	Signal transduction mechanisms	A-kinase anchor protein 11 [Homo sapiens]
ENSG00000023572	GLRX2	3.86673	1265	4.933488	1071	3.691331	949	3.535718	848	2.608974	776	3.22783	1008	0.025119687	-0.317004751	normal	[O]	Posttranslational modification, protein turnover, chaperones	Molecular Function: electron carrier activity (GO:0009055);; Molecular Function: protein disulfide oxidoreductase activity (GO:0015035);; Biological Process: cell redox homeostasis (GO:0045454);;	K03676|1.1e-82|hsa:51022|K03676 glutaredoxin 3 | (RefSeq) GLRX2, CGI-133, GRX2; glutaredoxin 2	--	[O]	Posttranslational modification, protein turnover, chaperones	Glutaredoxin	Glutaredoxin-2, mitochondrial OS=Homo sapiens OX=9606 GN=GLRX2 PE=1 SV=1	O	Posttranslational modification, protein turnover, chaperones	glutaredoxin 2 isoform 2 precursor [Homo sapiens]
ENSG00000023608	SNAPC1	2.252679	463	2.71463	486	3.226547	616	2.505512	460	1.957083	393	1.949041	378	0.061867205	-0.34198902	normal	--	--	Molecular Function: molecular_function (GO:0003674);; Molecular Function: nucleic acid binding (GO:0003676);; Molecular Function: DNA binding (GO:0003677);; Molecular Function: binding (GO:0005488);; Cellular Component: cellular_component (GO:0005575);; Cellular Component: intracellular (GO:0005622);; Cellular Component: cell (GO:0005623);; Cellular Component: nucleus (GO:0005634);; Cellular Comp…	K15208|6.2e-195|hsa:6617|K15208 snRNA-activating protein complex subunit 1 | (RefSeq) SNAPC1, PTFgamma, SNAP43; small nuclear RNA activating complex polypeptide 1	--	[A]	RNA processing and modification	Small nuclear RNA activating complex (SNAPc), subunit SNAP43	snRNA-activating protein complex subunit 1 OS=Homo sapiens OX=9606 GN=SNAPC1 PE=1 SV=1	K	Transcription	snRNA-activating protein complex subunit 1 [Homo sapiens]
ENSG00000023697	DERA	51.591714	6386	54.773453	6009	58.487605	6452	53.671853	6174	58.678811	7090	56.367837	6787	0.437965017	0.07087583	normal	[F]	Nucleotide transport and metabolism	Molecular Function: deoxyribose-phosphate aldolase activity (GO:0004139);; Cellular Component: nucleoplasm (GO:0005654);; Cellular Component: cytoplasm (GO:0005737);; Biological Process: deoxyribonucleotide catabolic process (GO:0009264);;	K01619|4.9e-180|hsa:51071|K01619 deoxyribose-phosphate aldolase [EC:4.1.2.4] | (RefSeq) DERA, CGI-26, DEOC; deoxyribose-phosphate aldolase	Pentose phosphate pathway (ko00030)	[F]	Nucleotide transport and metabolism	DeoC/LacD family aldolase	Deoxyribose-phosphate aldolase OS=Homo sapiens OX=9606 GN=DERA PE=1 SV=2	F	Nucleotide transport and metabolism	CGI-26 protein [Homo sapiens]
ENSG00000023734	STRAP	91.773835	12962	96.417752	11963	93.74642	12400	74.720508	9528	80.397959	11221	75.41359	10069	0.000142228	-0.29041918	normal	--	--	Molecular Function: kinase activity (GO:0016301);;	K13137|2.2e-205|hsa:11171|K13137 serine-threonine kinase receptor-associated protein | (RefSeq) STRAP, MAWD, PT-WD, UNRIP; serine/threonine kinase receptor associated protein	RNA transport (ko03013)	[I]	Lipid transport and metabolism	WD domain, G-beta repeat	Serine-threonine kinase receptor-associated protein OS=Homo sapiens OX=9606 GN=STRAP PE=1 SV=1	I	Lipid transport and metabolism	serine-threonine kinase receptor-associated protein [Homo sapiens]
ENSG00000023839	ABCC2	39.244137	16253	41.040406	14945	40.631322	15750	33.275312	12269	35.47711	14453	35.329434	13873	0.003369516	-0.224732418	normal	[V]	Defense mechanisms	Biological Process: reproduction (GO:0000003);; Biological Process: transition metal ion transport (GO:0000041);; Biological Process: response to acid chemical (GO:0001101);; Biological Process: response to molecule of bacterial origin (GO:0002237);; Molecular Function: molecular_function (GO:0003674);; Molecular Function: catalytic activity (GO:0003824);; Molecular Function: transporter activity…	K05666|0.0e+00|hsa:1244|K05666 ATP-binding cassette, subfamily C (CFTR/MRP), member 2 | (RefSeq) ABCC2, ABC30, CMOAT, DJS, MRP2, cMRP; ATP binding cassette subfamily C member 2	Antifolate resistance (ko01523);; Platinum drug resistance (ko01524);; ABC transporters (ko02010);; Bile secretion (ko04976)	[Q]	Secondary metabolites biosynthesis, transport and catabolism	ABC transporter transmembrane region	Canalicular multispecific organic anion transporter 1 OS=Homo sapiens OX=9606 GN=ABCC2 PE=1 SV=3	Q	Secondary metabolites biosynthesis, transport and catabolism	canalicular multispecific organic anion transporter 1 [Homo sapiens]
ENSG00000023892	DEF6	2.395948	420	2.273816	347	2.629868	427	3.195355	499	2.563356	438	2.631562	435	0.283415079	0.183614965	normal	--	--	Cellular Component: cellular_component (GO:0005575);; Cellular Component: intracellular (GO:0005622);; Cellular Component: cell (GO:0005623);; Cellular Component: nucleus (GO:0005634);; Cellular Component: nucleoplasm (GO:0005654);; Cellular Component: cytoplasm (GO:0005737);; Cellular Component: cytosol (GO:0005829);; Cellular Component: cell-cell junction (GO:0005911);; Cellular Component: cell…	K20072|6.9e-287|hsa:50619|K20072 switch-associated protein 70 | (RefSeq) DEF6, IBP, SLAT, SWAP70L; DEF6 guanine nucleotide exchange factor	--	--	--	PH domain	Differentially expressed in FDCP 6 homolog OS=Homo sapiens OX=9606 GN=DEF6 PE=1 SV=1	Z	Cytoskeleton	differentially expressed in FDCP 6 homolog [Homo sapiens]
ENSG00000023902	PLEKHO1	5.598663	887	5.243959	718	6.351094	928	4.260449	591	4.862566	724	3.797689	551	0.001802876	-0.439189238	normal	--	--	Biological Process: syncytium formation by plasma membrane fusion (GO:0000768);; Biological Process: cell morphogenesis (GO:0000902);; Cellular Component: ruffle (GO:0001726);; Cellular Component: cellular_component (GO:0005575);; Cellular Component: cell (GO:0005623);; Cellular Component: plasma membrane (GO:0005886);; Biological Process: movement of cell or subcellular component (GO:0006928);; …	--	--	--	--	PH domain	Pleckstrin homology domain-containing family O member 1 OS=Homo sapiens OX=9606 GN=PLEKHO1 PE=1 SV=2	T	Signal transduction mechanisms	unnamed protein product [Homo sapiens]
ENSG00000023909	GCLM	7.997744	2949	8.165029	2632	8.15406	2813	4.987153	1637	4.782993	1699	5.145822	1749	8.59E-18	-0.726624011	normal	--	--	Biological Process: glutathione biosynthetic process (GO:0006750);; Molecular Function: ligase activity (GO:0016874);; Molecular Function: glutamate-cysteine ligase catalytic subunit binding (GO:0035226);;	K11205|1.3e-152|hsa:2730|K11205 glutamate--cysteine ligase regulatory subunit | (RefSeq) GCLM, GLCLR; glutamate-cysteine ligase modifier subunit	Cysteine and methionine metabolism (ko00270);; Glutathione metabolism (ko00480);; Ferroptosis (ko04216)	[E]	Amino acid transport and metabolism	Aldo/keto reductase family	Glutamate--cysteine ligase regulatory subunit OS=Homo sapiens OX=9606 GN=GCLM PE=1 SV=1	E	Amino acid transport and metabolism	glutamate--cysteine ligase regulatory subunit isoform 1 [Homo sapiens]
ENSG00000024048	UBR2	7.156707	4350	7.437704	3934	7.075921	3994	7.250966	3932	6.345752	3758	6.908923	3964	0.374705038	-0.086060229	normal	[O]	Posttranslational modification, protein turnover, chaperones	Molecular Function: zinc ion binding (GO:0008270);; Molecular Function: ligase activity (GO:0016874);; Molecular Function: ubiquitin protein ligase activity (GO:0061630);; Biological Process: ubiquitin-dependent protein catabolic process via the N-end rule pathway (GO:0071596);;	K10626|0.0e+00|hsa:23304|K10626 E3 ubiquitin-protein ligase UBR2 [EC:2.3.2.27] | (RefSeq) UBR2, C6orf133, bA49A4.1, dJ242G1.1, dJ392M17.3; ubiquitin protein ligase E3 component n-recognin 2	--	[O]	Posttranslational modification, protein turnover, chaperones	Proteolysis_6 C-terminal	E3 ubiquitin-protein ligase UBR2 OS=Homo sapiens OX=9606 GN=UBR2 PE=1 SV=1	O	Posttranslational modification, protein turnover, chaperones	E3 ubiquitin-protein ligase UBR2 isoform 1 [Homo sapiens]
ENSG00000024422	EHD2	0.021318	6	0	0	0	0	0.024493	7	0.022644	7	0.041178	2	--	--	--	[L]	Replication, recombination and repair	Molecular Function: calcium ion binding (GO:0005509);; Molecular Function: GTP binding (GO:0005525);; Cellular Component: cytosol (GO:0005829);; Cellular Component: plasma membrane (GO:0005886);; Cellular Component: caveola (GO:0005901);; Biological Process: endocytosis (GO:0006897);; Cellular Component: microtubule cytoskeleton (GO:0015630);; Cellular Component: extrinsic component of membrane (…	K12469|0.0e+00|ggo:101134581|K12469 EH domain-containing protein 2 | (RefSeq) EHD2; EH domain-containing protein 2	Endocytosis (ko04144)	[TU]	Signal transduction mechanisms;; Intracellular trafficking, secretion, and vesicular transport	Domain of unknown function (DUF5600)	EH domain-containing protein 2 OS=Homo sapiens OX=9606 GN=EHD2 PE=1 SV=2	--	--	EH domain-containing protein 2 [Homo sapiens]
ENSG00000024526	DEPDC1	9.722112	3930	8.519047	3010	9.807587	3603	5.147459	1801	4.514009	1760	4.890845	1851	2.89E-25	-0.953667288	normal	--	--	Biological Process: intracellular signal transduction (GO:0035556);;	K12472|7.0e-74|myi:110445212|K12472 epidermal growth factor receptor substrate 15 | (RefSeq) uncharacterized protein LOC110445212	Endocytosis (ko04144)	--	--	Domain found in Dishevelled, Egl-10, and Pleckstrin (DEP)	DEP domain-containing protein 1A OS=Homo sapiens OX=9606 GN=DEPDC1 PE=1 SV=2	K	Transcription	DEP domain-containing protein 1A isoform a [Homo sapiens]
ENSG00000024862	CCDC28A	6.864429	689	7.461019	665	6.873618	639	11.138198	980	9.803845	937	9.676883	886	0.000171221	0.465363285	normal	--	--	--	K04129|4.1e-26|shr:100919191|K04129 muscarinic acetylcholine receptor M1 | (RefSeq) CHRM1; muscarinic acetylcholine receptor M1	Calcium signaling pathway (ko04020);; cAMP signaling pathway (ko04024);; Neuroactive ligand-receptor interaction (ko04080);; PI3K-Akt signaling pathway (ko04151);; Cholinergic synapse (ko04725);; Regulation of actin cytoskeleton (ko04810);; Alzheimer disease (ko05010)	--	--	Domain of unknown function (DUF4061)	Coiled-coil domain-containing protein 28A OS=Homo sapiens OX=9606 GN=CCDC28A PE=1 SV=1	S	Function unknown	RecName: Full=Coiled-coil domain-containing protein 28A; AltName: Full=CCRL1AP [Homo sapiens]
ENSG00000025039	RRAGD	7.973179	3007	7.864638	2594	7.395462	2599	13.318443	4504	10.987376	4063	12.040847	4296	1.10E-11	0.630438318	normal	--	--	Molecular Function: GTP binding (GO:0005525);; Cellular Component: lysosome (GO:0005764);; Biological Process: positive regulation of TOR signaling (GO:0032008);; Biological Process: cellular response to amino acid stimulus (GO:0071230);;	K16186|5.7e-218|ggo:101139071|K16186 Ras-related GTP-binding protein C/D | (RefSeq) RRAGD; ras-related GTP-binding protein D isoform X1	Autophagy - animal (ko04140);; mTOR signaling pathway (ko04150)	[U]	Intracellular trafficking, secretion, and vesicular transport	Gtr1/RagA G protein conserved region	Ras-related GTP-binding protein D OS=Homo sapiens OX=9606 GN=RRAGD PE=1 SV=1	U	Intracellular trafficking, secretion, and vesicular transport	ras-related GTP-binding protein D [Homo sapiens]
ENSG00000025156	HSF2	12.135188	2459	12.453877	2186	14.372205	2677	13.010079	2308	11.545171	2288	13.010545	2463	0.589804172	-0.065175971	normal	--	--	Molecular Function: transcription factor activity, sequence-specific DNA binding (GO:0003700);; Cellular Component: nucleus (GO:0005634);; Biological Process: regulation of transcription from RNA polymerase II promoter (GO:0006357);; Cellular Component: host cell nucleus (GO:0042025);; Molecular Function: sequence-specific DNA binding (GO:0043565);;	K09415|5.9e-284|ggo:101148554|K09415 heat shock transcription factor 2 | (RefSeq) HSF2; heat shock factor protein 2 isoform X2	--	[K]	Transcription	Vertebrate heat shock transcription factor	Heat shock factor protein 2 OS=Homo sapiens OX=9606 GN=HSF2 PE=1 SV=1	K	Transcription	heat shock factor protein 2 isoform b [Homo sapiens]
ENSG00000025293	PHF20	7.479605	3416	7.060727	2812	7.261073	3077	8.906716	3621	7.55738	3371	8.475744	3654	0.057492875	0.18299207	normal	--	--	Cellular Component: nucleoplasm (GO:0005654);; Cellular Component: nuclear membrane (GO:0031965);; Cellular Component: MLL1 complex (GO:0071339);;	K18402|0.0e+00|hsa:51230|K18402 PHD finger protein 20 | (RefSeq) PHF20, C20orf104, GLEA2, HCA58, NZF, TDRD20A, TZP; PHD finger protein 20	--	[R]	General function prediction only	Protein of unknown function (DUF3776)	PHD finger protein 20 OS=Homo sapiens OX=9606 GN=PHF20 PE=1 SV=2	K	Transcription	PHD finger protein 20 [Homo sapiens]
ENSG00000025423	HSD17B6	0.329181	45	0.305588	36	0.292828	37	0.164094	20	0.237938	31	0.290133	31	--	--	--	[C]	Energy production and conversion	Molecular Function: oxidoreductase activity (GO:0016491);;	K13369|1.0e-182|hsa:8630|K13369 17beta-estradiol 17-dehydrogenase / all-trans-retinol dehydrogenase (NAD+) / 3alpha(17beta)-hydroxysteroid dehydrogenase (NAD+) [EC:1.1.1.62 1.1.1.105 1.1.1.239] | (RefSeq) HSD17B6, HSE, RODH, SDR9C6; hydroxysteroid 17-beta dehydrogenase 6	Steroid hormone biosynthesis (ko00140);; Retinol metabolism (ko00830)	[QR]	Secondary metabolites biosynthesis, transport and catabolism;; General function prediction only	short chain dehydrogenase	17-beta-hydroxysteroid dehydrogenase type 6 OS=Homo sapiens OX=9606 GN=HSD17B6 PE=1 SV=1	Q	Secondary metabolites biosynthesis, transport and catabolism	17-beta-hydroxysteroid dehydrogenase type 6 precursor [Homo sapiens]
ENSG00000025434	NR1H3	23.84191	2784	21.826152	2377	23.496952	2773	25.307576	2891	25.544817	3172	24.075387	2816	0.131494594	0.146811494	normal	--	--	Molecular Function: transcription factor activity, sequence-specific DNA binding (GO:0003700);; Molecular Function: steroid hormone receptor activity (GO:0003707);; Cellular Component: nucleus (GO:0005634);; Molecular Function: zinc ion binding (GO:0008270);; Cellular Component: host cell nucleus (GO:0042025);; Molecular Function: sequence-specific DNA binding (GO:0043565);;	K08536|2.9e-255|hsa:10062|K08536 liver X receptor alpha | (RefSeq) NR1H3, LXR-a, LXRA, RLD-1; nuclear receptor subfamily 1 group H member 3	PPAR signaling pathway (ko03320);; Insulin resistance (ko04931);; Non-alcoholic fatty liver disease (ko04932);; Hepatitis C (ko05160)	[T]	Signal transduction mechanisms	Ligand-binding domain of nuclear hormone receptor	Oxysterols receptor LXR-alpha OS=Homo sapiens OX=9606 GN=NR1H3 PE=1 SV=2	K	Transcription	oxysterols receptor LXR-alpha isoform 1 [Homo sapiens]
ENSG00000025708	TYMP	0.345908	43	0.406839	47	0.503821	60	0.85572	96	0.843824	103	0.779533	92	0.006273148	0.781594621	normal	[F]	Nucleotide transport and metabolism	Molecular Function: phosphorylase activity (GO:0004645);; Biological Process: pyrimidine nucleobase metabolic process (GO:0006206);; Biological Process: pyrimidine nucleoside metabolic process (GO:0006213);; Molecular Function: thymidine phosphorylase activity (GO:0009032);; Molecular Function: pyrimidine-nucleoside phosphorylase activity (GO:0016154);;	K00758|1.6e-267|hsa:1890|K00758 thymidine phosphorylase [EC:2.4.2.4] | (RefSeq) TYMP, ECGF, ECGF1, MEDPS1, MNGIE, MTDPS1, PDECGF, TP, hPD-ECGF; thymidine phosphorylase	Pyrimidine metabolism (ko00240);; Drug metabolism - other enzymes (ko00983);; Bladder cancer (ko05219)	--	--	Glycosyl transferase family, a/b domain	Thymidine phosphorylase OS=Homo sapiens OX=9606 GN=TYMP PE=1 SV=2	F	Nucleotide transport and metabolism	thymidine phosphorylase isoform 1 precursor [Homo sapiens]
ENSG00000025770	NCAPH2	35.417962	5382	35.638093	4712	34.30968	4857	27.887122	3783	33.945856	4795	29.970368	4284	0.00872228	-0.230524006	normal	--	--	Cellular Component: nucleoplasm (GO:0005654);; Cellular Component: cell junction (GO:0030054);; Biological Process: chromosome condensation (GO:0030261);; Cellular Component: intercellular bridge (GO:0045171);;	K11490|0.0e+00|hsa:29781|K11490 condensin-2 complex subunit H2 | (RefSeq) NCAPH2, CAPH2; non-SMC condensin II complex subunit H2	--	--	--	Condensin II complex subunit CAP-H2 or CNDH2, C-term	Condensin-2 complex subunit H2 OS=Homo sapiens OX=9606 GN=NCAPH2 PE=1 SV=1	S	Function unknown	kleisin beta, isoform CRA_g [Homo sapiens]
ENSG00000025772	TOMM34	22.285448	3554	21.837027	3031	24.735497	3665	17.359396	2471	21.848577	3400	17.784166	2678	0.016481293	-0.27396829	normal	--	--	Molecular Function: molecular_function (GO:0003674);; Molecular Function: binding (GO:0005488);; Molecular Function: protein binding (GO:0005515);; Cellular Component: cellular_component (GO:0005575);; Cellular Component: intracellular (GO:0005622);; Cellular Component: cell (GO:0005623);; Cellular Component: nucleus (GO:0005634);; Cellular Component: nucleoplasm (GO:0005654);; Cellular Component…	K17766|3.0e-150|hsa:10953|K17766 mitochondrial import receptor subunit TOM34 | (RefSeq) TOMM34, HTOM34P, TOM34, URCC3; translocase of outer mitochondrial membrane 34	--	[R]	General function prediction only	Tetratricopeptide repeat	Mitochondrial import receptor subunit TOM34 OS=Homo sapiens OX=9606 GN=TOMM34 PE=1 SV=2	U	Intracellular trafficking, secretion, and vesicular transport	mitochondrial import receptor subunit TOM34 [Pan troglodytes]
ENSG00000025796	SEC63	23.549986	11600	23.010461	9818	23.494692	10718	20.105025	8872	15.568961	7518	17.948128	8357	0.000112643	-0.377707694	normal	[O]	Posttranslational modification, protein turnover, chaperones	Biological Process: liver development (GO:0001889);; Cellular Component: endoplasmic reticulum (GO:0005783);; Biological Process: SRP-dependent cotranslational protein targeting to membrane (GO:0006614);; Biological Process: nitrogen compound metabolic process (GO:0006807);; Biological Process: multicellular organism aging (GO:0010259);; Cellular Component: integral component of membrane (GO:0016…	K09540|0.0e+00|hsa:11231|K09540 translocation protein SEC63 | (RefSeq) SEC63, DNAJC23, ERdj2, PCLD2, PRO2507, SEC63L; SEC63 homolog, protein translocation regulator	Protein export (ko03060);; Protein processing in endoplasmic reticulum (ko04141)	[UO]	Intracellular trafficking, secretion, and vesicular transport;; Posttranslational modification, protein turnover, chaperones	Sec63 Brl domain	Translocation protein SEC63 homolog OS=Homo sapiens OX=9606 GN=SEC63 PE=1 SV=2	--	--	translocation protein SEC63 homolog [Pongo abelii]
ENSG00000025800	KPNA6	14.975209	8540	13.254682	6567	11.607554	6148	14.66467	7455	13.638252	7589	13.922784	7496	0.48126381	0.077607676	normal	--	--	Cellular Component: cytoplasm (GO:0005737);; Biological Process: protein import into nucleus (GO:0006606);; Cellular Component: host cell nucleus (GO:0042025);; Molecular Function: nuclear import signal receptor activity (GO:0061608);;	K15042|1.6e-196|csab:103225204|K15042 importin subunit alpha-6/7 | (RefSeq) KPNA6; karyopherin subunit alpha 6	Influenza A (ko05164)	[U]	Intracellular trafficking, secretion, and vesicular transport	Armadillo/beta-catenin-like repeat	Importin subunit alpha-7 OS=Homo sapiens OX=9606 GN=KPNA6 PE=1 SV=1	U	Intracellular trafficking, secretion, and vesicular transport	importin subunit alpha-7 [Pongo abelii]
ENSG00000026025	VIM	65.129612	9504	64.900835	8341	66.356585	9088	149.060577	19411	166.292128	23853	148.398903	20434	4.33E-57	1.211486007	up	--	--	Cellular Component: intermediate filament (GO:0005882);;	K07606|9.1e-112|ggo:101137880|K07606 vimentin | (RefSeq) VIM; vimentin	Epstein-Barr virus infection (ko05169);; MicroRNAs in cancer (ko05206)	--	--	Intermediate filament protein	Vimentin OS=Homo sapiens OX=9606 GN=VIM PE=1 SV=4	Z	Cytoskeleton	vimentin variant 4 [Homo sapiens]
ENSG00000026036	RTEL1-TNFRSF6B	1.337715	500	0.733905	239	0.595402	207	0.885135	295	1.634506	595	1.21013	427	0.355470455	0.347932755	normal	[L]	Replication, recombination and repair	Biological Process: telomere maintenance (GO:0000723);; Molecular Function: DNA binding (GO:0003677);; Molecular Function: DNA helicase activity (GO:0003678);; Molecular Function: ATP binding (GO:0005524);; Cellular Component: nucleus (GO:0005634);; Biological Process: DNA replication (GO:0006260);; Biological Process: DNA repair (GO:0006281);; Biological Process: DNA recombination (GO:0006310);;…	K11136|0.0e+00|hsa:51750|K11136 regulator of telomere elongation helicase 1 [EC:3.6.4.12] | (RefSeq) RTEL1, C20orf41, DKCA4, DKCB5, NHL, PFBMFT3, RTEL; regulator of telomere elongation helicase 1	--	[L]	Replication, recombination and repair	DEAD_2	Regulator of telomere elongation helicase 1 OS=Homo sapiens OX=9606 GN=RTEL1 PE=1 SV=2	L	Replication, recombination and repair	regulator of telomere elongation helicase 1 isoform 3 [Homo sapiens]
ENSG00000026103	FAS	0.090371	18	0.045531	8	0.05529	11	0.143581	26	0.147158	27	0.142325	27	--	--	--	--	--	Molecular Function: transmembrane signaling receptor activity (GO:0004888);; Biological Process: apoptotic process (GO:0006915);; Biological Process: immune response (GO:0006955);; Biological Process: signal transduction (GO:0007165);; Cellular Component: membrane (GO:0016020);;	K04390|5.5e-198|hsa:355|K04390 tumor necrosis factor receptor superfamily member 6 | (RefSeq) FAS, ALPS1A, APO-1, APT1, CD95, FAS1, FASTM, TNFRSF6; Fas cell surface death receptor	Platinum drug resistance (ko01524);; MAPK signaling pathway (ko04010);; Cytokine-cytokine receptor interaction (ko04060);; p53 signaling pathway (ko04115);; Apoptosis (ko04210);; Necroptosis (ko04217);; Natural killer cell mediated cytotoxicity (ko04650);; TNF signaling pathway (ko04668);; Non-alcoholic fatty liver disease (ko04932);; Type I diabetes mellitus (ko04940);; Alzheimer disease (ko0501…	--	--	TNFR/NGFR cysteine-rich region	Tumor necrosis factor receptor superfamily member 6 OS=Homo sapiens OX=9606 GN=FAS PE=1 SV=1	T	Signal transduction mechanisms	tumor necrosis factor receptor superfamily member 6 isoform 1 precursor [Homo sapiens]
ENSG00000026297	RNASET2	6.029575	659	5.392091	505	6.67727	668	9.755646	943	9.442512	998	9.5635	975	1.98E-07	0.641609582	normal	--	--	Molecular Function: RNA binding (GO:0003723);; Molecular Function: ribonuclease T2 activity (GO:0033897);;	K01166|4.4e-49|hsa:8635|K01166 ribonuclease T2 [EC:4.6.1.19] | (RefSeq) RNASET2, RNASE6PL, bA514O12.3; ribonuclease T2	--	[A]	RNA processing and modification	Ribonuclease T2 family	Ribonuclease T2 OS=Homo sapiens OX=9606 GN=RNASET2 PE=1 SV=2	A	RNA processing and modification	extra-cellular ribonuclease [Homo sapiens]
ENSG00000026508	CD44	1.198206	314	1.336046	333	1.229224	310	0.344381	78	0.129787	31	0.107059	33	8.39E-19	-2.32225818	down	--	--	Biological Process: reproduction (GO:0000003);; Biological Process: syncytium formation by plasma membrane fusion (GO:0000768);; Biological Process: skeletal system development (GO:0001501);; Biological Process: regulation of cell growth (GO:0001558);; Biological Process: blood vessel development (GO:0001568);; Biological Process: urogenital system development (GO:0001655);; Biological Process: u…
regulation of response to DNA damage stimulus (GO:2001020);; Biological Process: negative regulation of response to DNA damage stimulus (GO:2001021);; Biological Process: regulation of apoptotic signaling pathway (GO:2001233);; Biological Process: negative regulation of apoptotic signaling pathway (GO:2001234);; Biological Process: regulation of intrinsic apoptotic signaling pathway (GO:2001242);…	K06256|0.0e+00|hsa:960|K06256 CD44 antigen | (RefSeq) CD44, CDW44, CSPG8, ECMR-III, HCELL, HUTCH-I, IN, LHR, MC56, MDU2, MDU3, MIC4, Pgp1; CD44 molecule (Indian blood group)	ECM-receptor interaction (ko04512);; Hematopoietic cell lineage (ko04640);; Shigellosis (ko05131);; Epstein-Barr virus infection (ko05169);; Proteoglycans in cancer (ko05205);; MicroRNAs in cancer (ko05206)	--	--	Extracellular link domain	CD44 antigen OS=Homo sapiens OX=9606 GN=CD44 PE=1 SV=3	T	Signal transduction mechanisms	CD44 antigen isoform 1 precursor [Homo sapiens]
ENSG00000026559	KCNG1	0	0	0	0	0	0	0	0	0	0	0	0	--	--	--	[T]	Signal transduction mechanisms	Molecular Function: voltage-gated potassium channel activity (GO:0005249);; Cellular Component: voltage-gated potassium channel complex (GO:0008076);; Biological Process: regulation of ion transmembrane transport (GO:0034765);; Biological Process: protein homooligomerization (GO:0051260);;	K04900|4.3e-295|ggo:101130888|K04900 potassium voltage-gated channel subfamily G member 1 | (RefSeq) KCNG1; potassium voltage-gated channel subfamily G member 1	--	[P]	Inorganic ion transport and metabolism	Ion transport protein	Potassium voltage-gated channel subfamily G member 1 OS=Homo sapiens OX=9606 GN=KCNG1 PE=1 SV=1	P	Inorganic ion transport and metabolism	potassium voltage-gated channel subfamily G member 1 [Homo sapiens]
ENSG00000026652	AGPAT4	0.196961	109	0.179994	89	0.221823	78	0.961352	499	0.826344	472	0.877494	471	1.42E-37	2.227965869	up	[I]	Lipid transport and metabolism	Cellular Component: integral component of membrane (GO:0016021);; Molecular Function: transferase activity, transferring acyl groups (GO:0016746);;	K13523|3.8e-224|hsa:56895|K13523 lysophosphatidic acid acyltransferase / lysophosphatidylinositol acyltransferase [EC:2.3.1.51 2.3.1.-] | (RefSeq) AGPAT4, 1-AGPAT4, LPAAT-delta, dJ473J16.2; 1-acylglycerol-3-phosphate O-acyltransferase 4	Glycerolipid metabolism (ko00561);; Glycerophospholipid metabolism (ko00564);; Phospholipase D signaling pathway (ko04072)	[I]	Lipid transport and metabolism	Acyltransferase C-terminus	1-acyl-sn-glycerol-3-phosphate acyltransferase delta OS=Homo sapiens OX=9606 GN=AGPAT4 PE=1 SV=1	I	Lipid transport and metabolism	1-acyl-sn-glycerol-3-phosphate acyltransferase delta [Homo sapiens]
ENSG00000026751	SLAMF7	0	0	0	0	0	0	0	0	0	0	0.020265	4	--	--	--	--	--	Cellular Component: integral component of membrane (GO:0016021);;	K06733|1.4e-193|hsa:57823|K06733 SLAM family member 7 | (RefSeq) SLAMF7, 19A, CD319, CRACC, CS1; SLAM family member 7	--	--	--	Immunoglobulin V-set domain	SLAM family member 7 OS=Homo sapiens OX=9606 GN=SLAMF7 PE=1 SV=1	T	Signal transduction mechanisms	SLAM family member 7 isoform a precursor [Homo sapiens]
ENSG00000026950	BTN3A1	4.215094	956	4.402841	832	4.421741	961	7.036173	1445	6.128291	1421	5.789045	1294	2.79E-07	0.572571416	normal	--	--	Cellular Component: integral component of membrane (GO:0016021);;	K06712|1.7e-283|hsa:11119|K06712 butyrophilin | (RefSeq) BTN3A1, BT3.1, BTF5, BTN3.1, CD277; butyrophilin subfamily 3 member A1	--	--	--	SPRY-associated domain	Butyrophilin subfamily 3 member A1 OS=Homo sapiens OX=9606 GN=BTN3A1 PE=1 SV=3	T	Signal transduction mechanisms	butyrophilin subfamily 3 member A1 isoform a precursor [Homo sapiens]
ENSG00000027001	MIPEP	4.206105	781	4.90387	793	4.6838	808	3.251705	539	3.134418	568	3.125921	548	2.95E-05	-0.5274318	normal	[E]	Amino acid transport and metabolism	Molecular Function: molecular_function (GO:0003674);; Molecular Function: catalytic activity (GO:0003824);; Molecular Function: endopeptidase activity (GO:0004175);; Molecular Function: metalloendopeptidase activity (GO:0004222);; Cellular Component: cellular_component (GO:0005575);; Cellular Component: intracellular (GO:0005622);; Cellular Component: cell (GO:0005623);; Cellular Component: cytop…	K01410|0.0e+00|hsa:4285|K01410 mitochondrial intermediate peptidase [EC:3.4.24.59] | (RefSeq) MIPEP, COXPD31, HMIP, MIP; mitochondrial intermediate peptidase	--	[O]	Posttranslational modification, protein turnover, chaperones	Peptidase family M3	Mitochondrial intermediate peptidase OS=Homo sapiens OX=9606 GN=MIPEP PE=1 SV=2	O	Posttranslational modification, protein turnover, chaperones	mitochondrial intermediate peptidase [Homo sapiens]
ENSG00000027075	PRKCH	0.104281	20	0.102786	26	0.063947	17	0.355266	75	0.2587	67	0.260219	64	--	--	--	[T]	Signal transduction mechanisms	Molecular Function: calcium-dependent protein kinase C activity (GO:0004698);; Molecular Function: ATP binding (GO:0005524);; Cellular Component: cytoplasm (GO:0005737);; Biological Process: cell differentiation (GO:0030154);; Biological Process: intracellular signal transduction (GO:0035556);; Molecular Function: metal ion binding (GO:0046872);;	K18051|0.0e+00|hsa:5583|K18051 novel protein kinase C eta type [EC:2.7.11.13] | (RefSeq) PRKCH, PKC-L, PKCL, PRKCL, nPKC-eta; protein kinase C eta	Vascular smooth muscle contraction (ko04270);; Inflammatory mediator regulation of TRP channels (ko04750)	[T]	Signal transduction mechanisms	Protein kinase domain	Protein kinase C eta type OS=Homo sapiens OX=9606 GN=PRKCH PE=1 SV=4	T	Signal transduction mechanisms	protein kinase C eta type [Homo sapiens]
ENSG00000027644	INSRR	0.005179	3	0	0	0	0	0	0	0	0	0	0	--	--	--	[M]	Cell wall/membrane/envelope biogenesis	Molecular Function: transmembrane receptor protein tyrosine kinase activity (GO:0004714);; Molecular Function: insulin-like growth factor binding (GO:0005520);; Molecular Function: ATP binding (GO:0005524);; Cellular Component: plasma membrane (GO:0005886);; Biological Process: transmembrane receptor protein tyrosine kinase signaling pathway (GO:0007169);; Cellular Component: integral component o…	K05086|0.0e+00|hsa:3645|K05086 insulin receptor-related receptor [EC:2.7.10.1] | (RefSeq) INSRR, IRR; insulin receptor related receptor	Regulation of actin cytoskeleton (ko04810);; Prostate cancer (ko05215)	[T]	Signal transduction mechanisms	Protein tyrosine and serine/threonine kinase	Insulin receptor-related protein OS=Homo sapiens OX=9606 GN=INSRR PE=1 SV=2	T	Signal transduction mechanisms	insulin receptor-related protein precursor [Homo sapiens]
ENSG00000027697	IFNGR1	24.343686	4222	28.099227	3998	30.007352	4616	38.269252	5556	34.143975	5621	33.807807	5220	0.000567824	0.332242896	normal	--	--	Cellular Component: integral component of membrane (GO:0016021);; Molecular Function: cytokine binding (GO:0019955);;	K05132|3.7e-264|hsa:3459|K05132 interferon gamma receptor 1 | (RefSeq) IFNGR1, CD119, IFNGR, IMD27A, IMD27B; interferon gamma receptor 1	Cytokine-cytokine receptor interaction (ko04060);; HIF-1 signaling pathway (ko04066);; Necroptosis (ko04217);; Osteoclast differentiation (ko04380);; JAK-STAT signaling pathway (ko04630);; Natural killer cell mediated cytotoxicity (ko04650);; Th1 and Th2 cell differentiation (ko04658);; Th17 cell differentiation (ko04659);; Leishmaniasis (ko05140);; Chagas disease (ko05142);; Toxoplasmosis (ko051…	--	--	Interferon gamma receptor (IFNGR1)	Interferon gamma receptor 1 OS=Homo sapiens OX=9606 GN=IFNGR1 PE=1 SV=1	T	Signal transduction mechanisms	interferon gamma receptor 1 isoform 2 [Homo sapiens]
ENSG00000027847	B4GALT7	10.810134	1385	10.805723	1201	12.203629	1447	16.087206	1730	15.592678	1989	14.61497	1794	2.92E-05	0.427577075	normal	[G]	Carbohydrate transport and metabolism	Biological Process: carbohydrate metabolic process (GO:0005975);; Molecular Function: transferase activity, transferring glycosyl groups (GO:0016757);;	K00733|1.7e-196|hsa:11285|K00733 xylosylprotein 4-beta-galactosyltransferase [EC:2.4.1.133] | (RefSeq) B4GALT7, EDSP1, EDSSLA, EDSSPD1, XGALT1, XGPT, XGPT1; beta-1,4-galactosyltransferase 7	Glycosaminoglycan biosynthesis - chondroitin sulfate / dermatan sulfate (ko00532);; Glycosaminoglycan biosynthesis - heparan sulfate / heparin (ko00534)	[G]	Carbohydrate transport and metabolism	N-terminal domain of galactosyltransferase	Beta-1,4-galactosyltransferase 7 OS=Homo sapiens OX=9606 GN=B4GALT7 PE=1 SV=1	G	Carbohydrate transport and metabolism	beta-1,4-galactosyltransferase 7 [Pan troglodytes]
ENSG00000027869	SH2D2A	0.121892	16	0.143354	17	0.118223	15	0.140963	17	0.05007	7	0.113012	14	--	--	--	--	--	Molecular Function: molecular_function (GO:0003674);; Molecular Function: SH3/SH2 adaptor activity (GO:0005070);; Molecular Function: binding (GO:0005488);; Molecular Function: protein binding (GO:0005515);; Cellular Component: cellular_component (GO:0005575);; Cellular Component: intracellular (GO:0005622);; Cellular Component: cell (GO:0005623);; Cellular Component: cytoplasm (GO:0005737);; Cel…	K08273|4.2e-229|ggo:101126810|K08273 SH2 domain protein 2A | (RefSeq) SH2D2A; SH2 domain-containing protein 2A	VEGF signaling pathway (ko04370)	--	--	SH2 domain	SH2 domain-containing protein 2A OS=Homo sapiens OX=9606 GN=SH2D2A PE=1 SV=3	T	Signal transduction mechanisms	SH2 domain-containing protein 2A isoform 1 [Homo sapiens]
ENSG00000028116	VRK2	7.028663	1035	6.050525	786	6.003423	877	4.052158	535	4.147934	595	4.38818	609	1.32E-07	-0.626120363	normal	[R]	General function prediction only	Molecular Function: protein kinase activity (GO:0004672);; Molecular Function: ATP binding (GO:0005524);;	K08816|1.1e-232|ggo:101144522|K08816 vaccinia related kinase [EC:2.7.11.1] | (RefSeq) VRK2; serine/threonine-protein kinase VRK2 isoform X1	--	[T]	Signal transduction mechanisms	Protein kinase domain	Serine/threonine-protein kinase VRK2 OS=Homo sapiens OX=9606 GN=VRK2 PE=1 SV=3	T	Signal transduction mechanisms	serine/threonine-protein kinase VRK2 isoform X2 [Homo sapiens]
ENSG00000028137	TNFRSF1B	0.011445	4	0	0	0	0	0	0	0	0	0.012173	4	--	--	--	--	--	Molecular Function: tumor necrosis factor-activated receptor activity (GO:0005031);; Biological Process: inflammatory response (GO:0006954);; Cellular Component: integral component of membrane (GO:0016021);;	K05141|4.2e-257|hsa:7133|K05141 tumor necrosis factor receptor superfamily member 1B | (RefSeq) TNFRSF1B, CD120b, TBPII, TNF-R-II, TNF-R75, TNFBR, TNFR1B, TNFR2, TNFR80, p75, p75TNFR; TNF receptor superfamily member 1B	Cytokine-cytokine receptor interaction (ko04060);; Viral protein interaction with cytokine and cytokine receptor (ko04061);; TNF signaling pathway (ko04668);; Adipocytokine signaling pathway (ko04920);; Amyotrophic lateral sclerosis (ko05014);; Human immunodeficiency virus 1 infection (ko05170)	--	--	TNFR/NGFR cysteine-rich region	Tumor necrosis factor receptor superfamily member 1B OS=Homo sapiens OX=9606 GN=TNFRSF1B PE=1 SV=3	T	Signal transduction mechanisms	tumor necrosis factor receptor superfamily member 1B precursor [Homo sapiens]
ENSG00000028203	VEZT	24.705156	5336	23.779671	4644	27.973124	5674	28.814822	5569	21.707583	5096	25.624863	5469	0.797505326	0.031951659	normal	--	--	Cellular Component: nucleoplasm (GO:0005654);; Cellular Component: cytosol (GO:0005829);; Cellular Component: integral component of membrane (GO:0016021);; Molecular Function: myosin binding (GO:0017022);; Biological Process: cell-cell adhesion (GO:0098609);;	--	--	--	--	Mysoin-binding motif of peroxisomes	Vezatin OS=Homo sapiens OX=9606 GN=VEZT PE=1 SV=3	U	Intracellular trafficking, secretion, and vesicular transport	vezatin isoform b [Homo sapiens]
ENSG00000028277	POU2F2	0.624709	192	0.36002	111	0.692245	167	0.484351	148	0.411483	118	0.342841	113	0.308824499	-0.271355023	normal	--	--	Molecular Function: transcription factor activity, sequence-specific DNA binding (GO:0003700);; Cellular Component: nucleoplasm (GO:0005654);; Cellular Component: intracellular membrane-bounded organelle (GO:0043231);; Molecular Function: sequence-specific DNA binding (GO:0043565);;	K09364|1.0e-234|aml:100472278|K09364 POU domain transcription factor, class 2 | (RefSeq) POU2F2; POU domain, class 2, transcription factor 2 isoform X14	Herpes simplex virus 1 infection (ko05168)	[K]	Transcription	Pou domain - N-terminal to homeobox domain	POU domain, class 2, transcription factor 2 OS=Homo sapiens OX=9606 GN=POU2F2 PE=1 SV=3	K	Transcription	POU domain, class 2, transcription factor 2 isoform 2 [Homo sapiens]
ENSG00000028310	BRD9	11.214591	2354	11.081139	1948	10.557973	2044	6.997834	1149	9.093948	1734	7.235491	1418	2.31E-06	-0.563704077	normal	--	--	--	K22184|6.7e-34|nle:100595613|K22184 bromodomain-containing protein 9 | (RefSeq) BRD9; bromodomain-containing protein 9 isoform X2	--	--	--	--	--	K	Transcription	BRD9 isoform 2 [Pan troglodytes]
ENSG00000028528	SNX1	23.410951	9802	23.600961	8690	20.577883	8828	26.435322	9389	27.764161	9959	29.551394	9840	0.297205536	0.081434504	normal	--	--	Cellular Component: cytosol (GO:0005829);; Biological Process: intracellular protein transport (GO:0006886);; Cellular Component: retromer complex (GO:0030904);; Molecular Function: phosphatidylinositol binding (GO:0035091);; Biological Process: retrograde transport, endosome to Golgi (GO:0042147);;	K17917|1.1e-43|hsa:6642|K17917 sorting nexin-1/2 | (RefSeq) SNX1, HsT17379, VPS5; sorting nexin 1	Endocytosis (ko04144)	[U]	Intracellular trafficking, secretion, and vesicular transport	Sorting nexin, N-terminal domain	Sorting nexin-1 OS=Homo sapiens OX=9606 GN=SNX1 PE=1 SV=3	U	Intracellular trafficking, secretion, and vesicular transport	SNX1 isoform 2 [Pan troglodytes]
ENSG00000028839	TBPL1	3.879826	1189	4.226998	1112	3.909166	1160	3.52911	1016	4.080378	1204	3.607517	946	0.268122955	-0.142085787	normal	[K]	Transcription	Molecular Function: DNA binding (GO:0003677);; Biological Process: DNA-templated transcription, initiation (GO:0006352);;	K03120|8.5e-100|aml:100468425|K03120 transcription initiation factor TFIID TATA-box-binding protein | (RefSeq) TBPL1; TATA box-binding protein-like protein 1	Basal transcription factors (ko03022);; Huntington disease (ko05016);; Spinocerebellar ataxia (ko05017);; Human papillomavirus infection (ko05165);; Human T-cell leukemia virus 1 infection (ko05166);; Viral carcinogenesis (ko05203)	[K]	Transcription	Transcription factor TFIID (or TATA-binding protein, TBP)	TATA box-binding protein-like 1 OS=Homo sapiens OX=9606 GN=TBPL1 PE=1 SV=1	K	Transcription	TATA box-binding protein-like 1 [Pongo abelii]
ENSG00000029153	ARNTL2	3.52497	1711	3.973766	1545	2.958114	1359	4.263621	1856	4.513645	1887	4.47524	2080	0.003794611	0.31641895	normal	[T]	Signal transduction mechanisms	Molecular Function: transcription factor activity, sequence-specific DNA binding (GO:0003700);; Cellular Component: nucleoplasm (GO:0005654);; Cellular Component: transcription factor complex (GO:0005667);; Cellular Component: nucleolus (GO:0005730);; Cellular Component: cytoplasm (GO:0005737);; Molecular Function: protein dimerization activity (GO:0046983);;	K09099|0.0e+00|hsa:56938|K09099 aryl hydrocarbon receptor nuclear translocator-like protein 2 | (RefSeq) ARNTL2, BMAL2, CLIF, MOP9, PASD9, bHLHe6; aryl hydrocarbon receptor nuclear translocator like 2	--	[K]	Transcription	PAS domain	Aryl hydrocarbon receptor nuclear translocator-like protein 2 OS=Homo sapiens OX=9606 GN=ARNTL2 PE=1 SV=2	K	Transcription	cycle-like factor CLIF [Homo sapiens]
ENSG00000029363	BCLAF1	36.252813	18330	43.898863	15692	37.414922	17076	21.307306	9557	21.716791	10496	24.072843	11728	1.74E-17	-0.689930765	normal	--	--	Cellular Component: nucleus (GO:0005634);; Biological Process: apoptotic process (GO:0006915);; Biological Process: negative regulation of transcription, DNA-templated (GO:0045892);; Biological Process: positive regulation of response to DNA damage stimulus (GO:2001022);;	K13087|2.0e-303|csab:103240316|K13087 bcl2 associated transcription factor 1 | (RefSeq) BCLAF1; BCL2 associated transcription factor 1	--	--	--	THRAP3/BCLAF1 family	Bcl-2-associated transcription factor 1 OS=Homo sapiens OX=9606 GN=BCLAF1 PE=1 SV=2	K	Transcription	BCLAF1 isoform 4 [Pan troglodytes]
ENSG00000029364	SLC39A9	23.019243	7682	20.554041	6029	19.757028	6257	23.794191	7039	20.084733	6653	21.786097	6687	0.837471972	0.023091341	normal	[P]	Inorganic ion transport and metabolism	Cellular Component: integral component of membrane (GO:0016021);; Molecular Function: metal ion transmembrane transporter activity (GO:0046873);;	K14715|8.4e-124|pon:100171785|K14715 solute carrier family 39 (zinc transporter), member 9 | (RefSeq) SLC39A9; zinc transporter ZIP9	--	[U]	Intracellular trafficking, secretion, and vesicular transport	ZIP Zinc transporter	Zinc transporter ZIP9 OS=Homo sapiens OX=9606 GN=SLC39A9 PE=1 SV=2	U	Intracellular trafficking, secretion, and vesicular transport	zinc transporter ZIP9 isoform 5 [Homo sapiens]
ENSG00000029534	ANK1	0.031774	21	0.039518	9	0.012742	8	0.205811	34	0.100261	35	0.162839	27	--	--	--	--	--	Biological Process: signal transduction (GO:0007165);;	K10380|0.0e+00|pps:100993640|K10380 ankyrin | (RefSeq) ANK1; ankyrin 1	Proteoglycans in cancer (ko05205)	[M]	Cell wall/membrane/envelope biogenesis	Ankyrin repeats (3 copies)	Ankyrin-1 OS=Homo sapiens OX=9606 GN=ANK1 PE=1 SV=3	M	Cell wall/membrane/envelope biogenesis	ankyrin-1 isoform 9 [Homo sapiens]
ENSG00000029559	IBSP	0.401339	48	0.209724	22	0.202475	23	0.050181	6	0.065665	8	0.088474	10	--	--	--	--	--	Biological Process: ossification (GO:0001503);; Cellular Component: extracellular region (GO:0005576);; Biological Process: cell adhesion (GO:0007155);; Biological Process: integrin-mediated signaling pathway (GO:0007229);;	K06253|3.8e-100|hsa:3381|K06253 integrin binding sialoprotein | (RefSeq) IBSP, BNSP, BSP, BSP-II, SP-II; integrin binding sialoprotein	PI3K-Akt signaling pathway (ko04151);; Focal adhesion (ko04510);; ECM-receptor interaction (ko04512);; Human papillomavirus infection (ko05165)	[S]	Function unknown	Bone sialoprotein II (BSP-II)	Bone sialoprotein 2 OS=Homo sapiens OX=9606 GN=IBSP PE=1 SV=4	S	Function unknown	bone sialoprotein 2 precursor [Homo sapiens]
ENSG00000029639	TFB1M	9.126014	1006	9.72558	933	9.470198	969	6.704177	659	5.414404	582	6.351613	661	1.01E-06	-0.606635731	normal	[J]	Translation, ribosomal structure and biogenesis	Molecular Function: rRNA (adenine-N6,N6-)-dimethyltransferase activity (GO:0000179);; Molecular Function: RNA binding (GO:0003723);;	K15266|5.3e-196|ggo:101125704|K15266 dimethyladenosine transferase 1, mitochondrial [EC:2.1.1.-] | (RefSeq) TFB1M; dimethyladenosine transferase 1, mitochondrial isoform X1	--	[A]	RNA processing and modification	Ribosomal RNA adenine dimethylase	Dimethyladenosine transferase 1, mitochondrial OS=Homo sapiens OX=9606 GN=TFB1M PE=1 SV=1	K	Transcription	dimethyladenosine transferase 1, mitochondrial isoform 1 [Homo sapiens]
ENSG00000029725	RABEP1	19.557457	7509	19.895346	6891	19.343505	7035	16.630238	5819	14.692784	5708	17.08637	6252	0.000906306	-0.279595243	normal	--	--	Molecular Function: GTPase activator activity (GO:0005096);; Cellular Component: endosome (GO:0005768);; Biological Process: endocytosis (GO:0006897);; Molecular Function: growth factor activity (GO:0008083);;	K12480|0.0e+00|hsa:9135|K12480 Rab GTPase-binding effector protein 1 | (RefSeq) RABEP1, RAB5EP, RABPT5; rabaptin, RAB GTPase binding effector protein 1	Endocytosis (ko04144)	[U]	Intracellular trafficking, secretion, and vesicular transport	Rabaptin	Rab GTPase-binding effector protein 1 OS=Homo sapiens OX=9606 GN=RABEP1 PE=1 SV=2	U	Intracellular trafficking, secretion, and vesicular transport	rab GTPase-binding effector protein 1 isoform 1 [Homo sapiens]
ENSG00000029993	HMGB3	16.270281	4225	17.366327	3743	16.098389	3995	6.999746	1709	9.602368	2410	8.738085	2074	2.72E-21	-0.950229283	normal	--	--	Molecular Function: DNA binding (GO:0003677);; Cellular Component: nucleus (GO:0005634);;	K11296|2.2e-98|cjc:100388691|K11296 high mobility group protein B3 | (RefSeq) HMGB3; high mobility group box 3	--	[R]	General function prediction only	HMG-box domain	High mobility group protein B3 OS=Homo sapiens OX=9606 GN=HMGB3 PE=1 SV=4	K	Transcription	high mobility group protein B3-like [Piliocolobus tephrosceles]
ENSG00000030066	NUP160	19.830259	8038	20.149256	7137	19.289548	7267	16.667012	5981	14.502861	5702	16.336146	6280	9.91E-05	-0.328339297	normal	--	--	--	K14303|0.0e+00|hsa:23279|K14303 nuclear pore complex protein Nup160 | (RefSeq) NUP160, NPHS19; nucleoporin 160	RNA transport (ko03013);; Amyotrophic lateral sclerosis (ko05014)	[YU]	Nuclear structure;; Intracellular trafficking, secretion, and vesicular transport	Nucleoporin Nup120/160	Nuclear pore complex protein Nup160 OS=Homo sapiens OX=9606 GN=NUP160 PE=1 SV=3	--	--	nuclear pore complex protein Nup160 isoform 1 [Homo sapiens]
ENSG00000030110	BAK1	11.178665	1852	10.720376	1550	10.80417	1665	13.321574	1969	14.406507	2336	14.272886	2231	0.000125105	0.348331557	normal	--	--	Biological Process: positive regulation of apoptotic process (GO:0043065);;	K14021|1.3e-58|hsa:578|K14021 Bcl-2 homologous antagonist/killer | (RefSeq) BAK1, BAK, BAK-LIKE, BCL2L7, CDN1; BCL2 antagonist/killer 1	Platinum drug resistance (ko01524);; Protein processing in endoplasmic reticulum (ko04141);; Apoptosis (ko04210);; Apoptosis - multiple species (ko04215);; Pathogenic Escherichia coli infection (ko05130);; Salmonella infection (ko05132);; Hepatitis C (ko05160);; Measles (ko05162);; Human cytomegalovirus infection (ko05163);; Influenza A (ko05164);; Human papillomavirus infection (ko05165);; Kapos…	[T]	Signal transduction mechanisms	--	Bcl-2 homologous antagonist/killer OS=Homo sapiens OX=9606 GN=BAK1 PE=1 SV=1	T	Signal transduction mechanisms	BAK1 protein [Homo sapiens]
ENSG00000030304	MUSK	0	0	0	0	0	0	0	0	0	0	0	0	--	--	--	[U]	Intracellular trafficking, secretion, and vesicular transport	Molecular Function: transmembrane receptor protein tyrosine kinase activity (GO:0004714);; Molecular Function: ATP binding (GO:0005524);; Cellular Component: integral component of membrane (GO:0016021);;	K05129|0.0e+00|hsa:4593|K05129 muscle, skeletal, receptor tyrosine kinase [EC:2.7.10.1] | (RefSeq) MUSK, CMS9, FADS, FADS1; muscle associated receptor tyrosine kinase	--	[TU]	Signal transduction mechanisms;; Intracellular trafficking, secretion, and vesicular transport	Protein tyrosine and serine/threonine kinase	Muscle, skeletal receptor tyrosine-protein kinase OS=Homo sapiens OX=9606 GN=MUSK PE=1 SV=1	T	Signal transduction mechanisms	muscle, skeletal receptor tyrosine-protein kinase isoform X3 [Homo sapiens]
ENSG00000030419	IKZF2	0	0	0	0	0.005955	4	0.0031	3	0	0	0	0	--	--	--	--	--	Biological Process: negative regulation of transcription from RNA polymerase II promoter (GO:0000122);; Molecular Function: RNA polymerase II transcription factor activity, sequence-specific DNA binding (GO:0000981);; Molecular Function: regulatory region nucleic acid binding (GO:0001067);; Molecular Function: molecular_function (GO:0003674);; Molecular Function: nucleic acid binding (GO:0003676)…	K09220|2.6e-210|mcc:693521|K09220 IKAROS family zinc finger protein | (RefSeq) IKZF2; zinc finger protein Helios	--	[R]	General function prediction only	Zinc-finger double domain	Zinc finger protein Helios OS=Homo sapiens OX=9606 GN=IKZF2 PE=1 SV=2	K	Transcription	helios del(ex5)v isoform [Homo sapiens]
ENSG00000030582	GRN	135.432365	22928	122.247874	18423	131.9647	20554	204.870114	31637	218.22833	37103	203.709468	33541	1.07E-23	0.705521773	normal	--	--	Biological Process: reproduction (GO:0000003);; Cellular Component: lytic vacuole (GO:0000323);; Biological Process: in utero embryonic development (GO:0001701);; Biological Process: cell activation (GO:0001775);; Biological Process: blastocyst development (GO:0001824);; Biological Process: blastocyst hatching (GO:0001835);; Biological Process: immune effector process (GO:0002252);; Biological Pr…	K23879|0.0e+00|hsa:2896|K23879 progranulin | (RefSeq) GRN, CLN11, GEP, GP88, PCDGF, PEPI, PGRN; granulin precursor	--	[T]	Signal transduction mechanisms	Granulin	Progranulin OS=Homo sapiens OX=9606 GN=GRN PE=1 SV=2	T	Signal transduction mechanisms	progranulin precursor [Homo sapiens]
ENSG00000031003	FAM13B	3.836496	1500	3.552119	1217	3.587796	1325	4.282247	1525	4.811147	1887	5.19713	1881	0.000370724	0.368235296	normal	--	--	Biological Process: signal transduction (GO:0007165);;	K20630|6.8e-49|pss:102445020|K20630 chimaerin | (RefSeq) protein FAM13A-like	--	--	--	RhoGAP domain	Protein FAM13B OS=Homo sapiens OX=9606 GN=FAM13B PE=1 SV=2	T	Signal transduction mechanisms	protein FAM13B [Homo sapiens]
ENSG00000031081	ARHGAP31	0.025156	19	0.041552	27	0.011594	8	0.067433	44	0.090026	64	0.086458	59	--	--	--	--	--	Biological Process: signal transduction (GO:0007165);;	K20646|0.0e+00|hsa:57514|K20646 Rho GTPase-activating protein 31 | (RefSeq) ARHGAP31, AOS1, CDGAP; Rho GTPase activating protein 31	--	[T]	Signal transduction mechanisms	RhoGAP domain	Rho GTPase-activating protein 31 OS=Homo sapiens OX=9606 GN=ARHGAP31 PE=1 SV=2	T	Signal transduction mechanisms	rho GTPase-activating protein 31 [Homo sapiens]
ENSG00000031691	CENPQ	7.221455	968	7.951971	928	9.848587	1227	5.344868	640	5.557609	727	5.659952	717	2.77E-05	-0.581724666	normal	--	--	Cellular Component: cellular_component (GO:0005575);; Cellular Component: intracellular (GO:0005622);; Cellular Component: cell (GO:0005623);; Cellular Component: nucleus (GO:0005634);; Cellular Component: nucleoplasm (GO:0005654);; Cellular Component: cytoplasm (GO:0005737);; Cellular Component: cytosol (GO:0005829);; Cellular Component: cytoskeleton (GO:0005856);; Biological Process: DNA packag…	K11509|1.5e-137|hsa:55166|K11509 centromere protein Q | (RefSeq) CENPQ, C6orf139, CENP-Q; centromere protein Q	--	--	--	CENP-Q, a CENPA-CAD centromere complex subunit	Centromere protein Q OS=Homo sapiens OX=9606 GN=CENPQ PE=1 SV=1	S	Function unknown	centromere protein Q [Homo sapiens]
ENSG00000031698	SARS	29.086552	4170	27.367396	3416	29.309947	3901	26.568178	3398	24.908652	3484	23.219629	3142	0.027132168	-0.203774179	normal	[J]	Translation, ribosomal structure and biogenesis	Molecular Function: serine-tRNA ligase activity (GO:0004828);; Molecular Function: ATP binding (GO:0005524);; Cellular Component: cytosol (GO:0005829);; Biological Process: seryl-tRNA aminoacylation (GO:0006434);;	K01875|1.1e-306|mcc:695046|K01875 seryl-tRNA synthetase [EC:6.1.1.11] | (RefSeq) SARS; serine--tRNA ligase, cytoplasmic isoform X1	Aminoacyl-tRNA biosynthesis (ko00970)	[J]	Translation, ribosomal structure and biogenesis	tRNA synthetase class II core domain (G, H, P, S and T)	Serine--tRNA ligase, cytoplasmic OS=Homo sapiens OX=9606 GN=SARS1 PE=1 SV=3	J	Translation, ribosomal structure and biogenesis	serine--tRNA ligase, cytoplasmic isoform b [Homo sapiens]
ENSG00000031823	RANBP3	33.852246	6556	30.447494	5344	29.807317	5848	30.803925	5358	34.902894	6554	31.863211	5618	0.765116334	-0.030758138	normal	--	--	Biological Process: intracellular transport (GO:0046907);;	K15304|2.5e-283|hsa:8498|K15304 Ran-binding protein 3 | (RefSeq) RANBP3; RAN binding protein 3	Human T-cell leukemia virus 1 infection (ko05166)	[U]	Intracellular trafficking, secretion, and vesicular transport	RanBP1 domain	Ran-binding protein 3 OS=Homo sapiens OX=9606 GN=RANBP3 PE=1 SV=1	U	Intracellular trafficking, secretion, and vesicular transport	hypothetical protein, partial [Homo sapiens]
ENSG00000032219	ARID4A	10.179451	4506	9.525414	3718	11.049771	4595	7.318606	2885	6.326257	2761	7.493583	3158	4.49E-08	-0.54241353	normal	--	--	Molecular Function: DNA binding (GO:0003677);; Cellular Component: nucleoplasm (GO:0005654);; Cellular Component: cytosol (GO:0005829);; Cellular Component: plasma membrane (GO:0005886);; Biological Process: regulation of gene expression by genetic imprinting (GO:0006349);; Biological Process: spermatogenesis (GO:0007283);; Biological Process: histone H4-K20 trimethylation (GO:0034773);; Biologic…	K19194|0.0e+00|hsa:5926|K19194 AT-rich interactive domain-containing protein 4A | (RefSeq) ARID4A, RBBP-1, RBBP1, RBP-1, RBP1; AT-rich interaction domain 4A	--	[BK]	Chromatin structure and dynamics;; Transcription	RBB1NT (NUC162) domain	AT-rich interactive domain-containing protein 4A OS=Homo sapiens OX=9606 GN=ARID4A PE=1 SV=3	K	Transcription	AT-rich interactive domain-containing protein 4A isoform I [Homo sapiens]
ENSG00000032389	EIPR1	13.556241	1814	14.35051	1681	14.377667	1796	11.543624	1390	14.249597	1863	11.521866	1467	0.134505872	-0.180275257	normal	--	--	Molecular Function: protein binding (GO:0005515);; Biological Process: biological_process (GO:0008150);; Biological Process: regulation of intracellular transport (GO:0032386);; Biological Process: positive regulation of intracellular transport (GO:0032388);; Biological Process: regulation of localization (GO:0032879);; Biological Process: positive regulation of biological process (GO:0048518);; …	K23289|2.1e-244|pon:100171819|K23289 EARP and GARP complex-interacting protein 1 | (RefSeq) EIPR1; EARP-interacting protein	--	[S]	Function unknown	WD domain, G-beta repeat	EARP and GARP complex-interacting protein 1 OS=Homo sapiens OX=9606 GN=EIPR1 PE=1 SV=2	S	Function unknown	EARP and GARP complex-interacting protein 1 isoform 1 [Homo sapiens]
ENSG00000032444	PNPLA6	23.537298	7440	21.545402	5866	20.879966	6291	22.96044	6327	23.892585	7254	22.005396	6502	0.804762106	0.024576786	normal	[R]	General function prediction only	Molecular Function: lysophospholipase activity (GO:0004622);; Cellular Component: integral component of membrane (GO:0016021);; Biological Process: lipid catabolic process (GO:0016042);; Biological Process: phosphatidylcholine metabolic process (GO:0046470);;	K14676|0.0e+00|pps:100984736|K14676 lysophospholipid hydrolase [EC:3.1.1.5] | (RefSeq) PNPLA6; patatin like phospholipase domain containing 6	Glycerophospholipid metabolism (ko00564)	[R]	General function prediction only	Cyclic nucleotide-binding domain	Patatin-like phospholipase domain-containing protein 6 OS=Homo sapiens OX=9606 GN=PNPLA6 PE=1 SV=3	I	Lipid transport and metabolism	patatin-like phospholipase domain-containing protein 6 isoform b [Homo sapiens]
ENSG00000032742	IFT88	5.892225	1292	6.304259	1178	6.839446	1389	3.649842	696	2.889176	576	2.990979	614	4.97E-15	-1.009885518	down	--	--	Cellular Component: motile cilium (GO:0031514);;	K16474|0.0e+00|hsa:8100|K16474 intraflagellar transport protein 88 | (RefSeq) IFT88, D13S1056E, DAF19, TG737, TTC10, hTg737; intraflagellar transport 88	--	[R]	General function prediction only	Tetratricopeptide repeat	Intraflagellar transport protein 88 homolog OS=Homo sapiens OX=9606 GN=IFT88 PE=1 SV=3	Z	Cytoskeleton	intraflagellar transport protein 88 homolog isoform 1 [Homo sapiens]
ENSG00000033011	ALG1	16.891137	2805	19.917949	2893	18.675133	2884	15.200374	2271	21.631585	3447	17.866818	2840	0.850920631	-0.029453975	normal	--	--	Molecular Function: mannosyltransferase activity (GO:0000030);;	K03842|1.5e-214|hsa:56052|K03842 beta-1,4-mannosyltransferase [EC:2.4.1.142] | (RefSeq) ALG1, CDG1K, HMAT1, HMT-1, HMT1, MT-1, Mat-1, hMat-1; ALG1 chitobiosyldiphosphodolichol beta-mannosyltransferase	N-Glycan biosynthesis (ko00510);; Various types of N-glycan biosynthesis (ko00513)	[O]	Posttranslational modification, protein turnover, chaperones	Glycosyl transferases group 1	Chitobiosyldiphosphodolichol beta-mannosyltransferase OS=Homo sapiens OX=9606 GN=ALG1 PE=1 SV=2	O	Posttranslational modification, protein turnover, chaperones	chitobiosyldiphosphodolichol beta-mannosyltransferase isoform 1 [Homo sapiens]
ENSG00000033030	ZCCHC8	16.132151	3727	17.207569	3641	17.056792	3769	18.169817	3792	18.497905	4210	18.829224	4205	0.235559652	0.112721498	normal	--	--	Biological Process: RNA splicing, via transesterification reactions (GO:0000375);; Biological Process: RNA splicing, via transesterification reactions with bulged adenosine as nucleophile (GO:0000377);; Biological Process: mRNA splicing, via spliceosome (GO:0000398);; Cellular Component: cellular_component (GO:0005575);; Cellular Component: intracellular (GO:0005622);; Cellular Component: cell (G…	K13128|2.1e-256|hsa:55596|K13128 zinc finger CCHC domain-containing protein 8 | (RefSeq) ZCCHC8, PFBMFT5; zinc finger CCHC-type containing 8	--	[S]	Function unknown	PSP	Zinc finger CCHC domain-containing protein 8 OS=Homo sapiens OX=9606 GN=ZCCHC8 PE=1 SV=2	A	RNA processing and modification	ZCCHC8 protein, partial [Homo sapiens]
ENSG00000033050	ABCF2	22.785627	5863	23.553668	5232	24.131397	5679	13.784433	3211	20.702745	5112	18.19072	4401	0.000750708	-0.410046014	normal	[R]	General function prediction only	Molecular Function: ATP binding (GO:0005524);; Molecular Function: ATPase activity (GO:0016887);;	K06185|0.0e+00|hsa:10061|K06185 ATP-binding cassette, subfamily F, member 2 | (RefSeq) ABCF2, ABC28, EST133090, HUSSY-18, HUSSY18; ATP binding cassette subfamily F member 2	Pathogenic Escherichia coli infection (ko05130)	[R]	General function prediction only	ABC transporter	ATP-binding cassette sub-family F member 2 OS=Homo sapiens OX=9606 GN=ABCF2 PE=1 SV=2	S	Function unknown	ABCF2-H2B protein [Homo sapiens]
ENSG00000033100	CHPF2	15.734795	4337	15.645754	3714	14.192191	3610	20.190296	5118	23.158157	5904	20.171019	5496	8.94E-10	0.483478987	normal	--	--	Molecular Function: acetylgalactosaminyltransferase activity (GO:0008376);; Cellular Component: Golgi cisterna membrane (GO:0032580);;	K03419|0.0e+00|hsa:54480|K03419 chondroitin polymerizing factor 2 [EC:2.4.1.226] | (RefSeq) CHPF2, CSGLCA-T, CSGlcAT, ChSy-3, chPF-2; chondroitin polymerizing factor 2	Glycosaminoglycan biosynthesis - chondroitin sulfate / dermatan sulfate (ko00532)	[S]	Function unknown	Chondroitin N-acetylgalactosaminyltransferase	Chondroitin sulfate glucuronyltransferase OS=Homo sapiens OX=9606 GN=CHPF2 PE=2 SV=2	O	Posttranslational modification, protein turnover, chaperones	chondroitin sulfate glucuronyltransferase isoform 1 precursor [Homo sapiens]
ENSG00000033122	LRRC7	0.704164	47	0.64563	39	0.575351	34	0.368272	53	0.440781	58	0.435623	80	--	--	--	--	--	Cellular Component: nucleoplasm (GO:0005654);; Cellular Component: centrosome (GO:0005813);; Cellular Component: cytosol (GO:0005829);; Cellular Component: plasma membrane (GO:0005886);;	K12796|7.6e-90|cmk:103177785|K12796 erbb2-interacting protein | (RefSeq) erbin, erbb2ip; erbb2 interacting protein	NOD-like receptor signaling pathway (ko04621)	[R]	General function prediction only	Leucine rich repeat	Leucine-rich repeat-containing protein 7 OS=Homo sapiens OX=9606 GN=LRRC7 PE=1 SV=1	T	Signal transduction mechanisms	leucine-rich repeat-containing protein 7 isoform 2 [Homo sapiens]
[truncated: 25,702 more rows]
